# Supplementary material for: The blowflies of the Madeira Archipelago: species diversity, distribution and identification (Diptera, Calliphoridae s. l.)
Source: Zookeys. 2016 Nov 21;(634):101–23. doi: 10.3897/zookeys.634.9262 (PMC5126533; doi:10.3897/zookeys.634.9262)
Supplement: XML Treatment for Calliphora vicina [file zookeys.634.9262-treatment2.xml]

<!DOCTYPE tp:taxon-treatment
  PUBLIC "-//TaxonX//DTD Taxonomic Treatment Publishing DTD v0 20100105//EN" "tax-treatment-NSO.dtd">
<tp:taxon-treatment xmlns:tp="http://www.plazi.org/taxpub"><tp:treatment-meta><kwd-group><label>Taxon classification</label><kwd><named-content content-type="kingdom">Animalia</named-content></kwd><kwd><named-content content-type="order">Diptera</named-content></kwd><kwd><named-content content-type="family">Calliphoridae</named-content></kwd></kwd-group><mixed-citation publication-type="journal"><person-group><name><surname>Prado e Castro</surname><given-names>Catarina</given-names></name><name><surname>Szpila</surname><given-names>Krzysztof</given-names></name><name><surname>Martínez-Sánchez</surname><given-names>Anabel</given-names></name><name><surname>Rego</surname><given-names/></name><name><surname>Silva</surname><given-names>Isamberto</given-names></name><name><surname>Serrano</surname><given-names>Artur R.M.</given-names></name><name><surname>Boieiro</surname><given-names>Mário</given-names></name></person-group><article-title>The blowflies of the Madeira Archipelago: species diversity, distribution and identification (<tp:taxon-name><tp:taxon-name-part taxon-name-part-type="order">Diptera</tp:taxon-name-part></tp:taxon-name>, <tp:taxon-name><tp:taxon-name-part taxon-name-part-type="family">Calliphoridae</tp:taxon-name-part></tp:taxon-name> <italic>s. l.</italic>)</article-title><source>Zookeys</source><day>21</day><month>11</month><year>2016</year><volume>2016</volume><issue>634</issue><fpage>101</fpage><lpage>123</lpage><pub-id pub-id-type="doi">10.3897/zookeys.634.9262</pub-id></mixed-citation></tp:treatment-meta><tp:nomenclature><tp:taxon-name>
              <tp:taxon-name-part taxon-name-part-type="genus">Calliphora</tp:taxon-name-part>
              <tp:taxon-name-part taxon-name-part-type="species">vicina</tp:taxon-name-part>
            </tp:taxon-name><tp:taxon-authority>Robineau-Desvoidy, 1830</tp:taxon-authority><xref ref-type="fig" rid="F2">Figs 2I</xref><xref ref-type="fig" rid="F3">, 3B</xref></tp:nomenclature><tp:treatment-sec sec-type="material" id="SECID0EVYBG"><title>Material examined.</title><p>Madeira: Abobreiras (1 female); Achadas da Cruz (1 male); Calheta 1 (1 female); Calheta 2 (1 female); Ponta de São Lourenço E (1 male); Ilhéu do Farol (1 male); Funduras (1 female); Galhano 1 (1 female); Miradouro das Voltas 1 (1 female); Miradouro das Voltas 2 (1 female); Miradouro das Voltas Ps (1 female); Miradouro das Voltas Seq (2 females); Montado dos Pessegueiros 2 (1 female, 1 male); Montado dos Pessegueiros 3 (1 female, 2 males); Pico das Pedras L (1 female); Pico das Pedras Ps (2 females); Portela (1 female); Porto Moniz (2 females); Ribeira da Cruz (1 female); Santana (1 female); PORTO SANTO: Ilhéu da Cal S (1 female, 1 male); Fonte da Areia (1 female, 1 male); Pico Ana Ferreira (7 females, 1 male); Pico do Facho Cup (1 female); Pico Juliana (1 female); DESERTAS: Bugio N (12 females, 5 males); Bugio S (7 females, 1 male); Ilhéu Chão N (1 female, 1 male).</p></tp:treatment-sec><tp:treatment-sec sec-type="remarks" id="SECID0E1YBG"><title>Remarks.</title><p>
              <italic><tp:taxon-name><tp:taxon-name-part taxon-name-part-type="genus">Calliphora</tp:taxon-name-part> <tp:taxon-name-part taxon-name-part-type="species">vicina</tp:taxon-name-part></tp:taxon-name></italic> is a cosmopolitan species, widely distributed all over the world and closely connected with human activity (<xref ref-type="bibr" rid="B80">Zumpt 1965</xref>, <xref ref-type="bibr" rid="B22">Greenberg 1971</xref>, <xref ref-type="bibr" rid="B19">González-Mora 1989</xref>, <xref ref-type="bibr" rid="B38">Martínez-Sánchez et al. 2002</xref>), being commonly found in urban areas (<xref rid="B18" ref-type="bibr">Erzinçlioglu 1985</xref>, <xref ref-type="bibr" rid="B58">Rognes 1998</xref>, <xref ref-type="bibr" rid="B70">Szpila et al. 2014</xref>). The adults are attracted to faeces, meat and fruits, while the larvae are mainly necrophagous, usually developing in carrion (<xref ref-type="bibr" rid="B80">Zumpt 1965</xref>, <xref ref-type="bibr" rid="B22">Greenberg 1971</xref>). This species is widespread in a variety of habitat types in the Madeira Archipelago (Table <xref ref-type="table" rid="T1">1</xref>).</p></tp:treatment-sec><tp:treatment-sec><!--Section generated to contain objects referenced in tp:taxon-treatment.--><fig id="F2" position="float" orientation="portrait"><label>Figure 2.</label><caption><p>Diagnostically important characters of Madeiran blowflies (<tp:taxon-name><tp:taxon-name-part taxon-name-part-type="order">Diptera</tp:taxon-name-part></tp:taxon-name>, <tp:taxon-name><tp:taxon-name-part taxon-name-part-type="family">Calliphoridae</tp:taxon-name-part></tp:taxon-name> <italic>s. l.</italic>): <bold>A</bold> <italic><tp:taxon-name><tp:taxon-name-part taxon-name-part-type="genus">Chrysomya</tp:taxon-name-part> <tp:taxon-name-part taxon-name-part-type="species">albiceps</tp:taxon-name-part></tp:taxon-name></italic>, basal part of wing, dorsal surface, showing haired stem vein <bold>B</bold> <italic><tp:taxon-name><tp:taxon-name-part taxon-name-part-type="genus">Stomorhina</tp:taxon-name-part> <tp:taxon-name-part taxon-name-part-type="species">lunata</tp:taxon-name-part></tp:taxon-name></italic>, basal part of wing, dorsal surface, showing haired stem vein <bold>C</bold> <italic><tp:taxon-name><tp:taxon-name-part taxon-name-part-type="genus">Calliphora</tp:taxon-name-part> <tp:taxon-name-part taxon-name-part-type="species">vicina</tp:taxon-name-part></tp:taxon-name></italic>, basal part of wing, dorsal surface, showing bare stem vein <bold>D</bold> <italic><tp:taxon-name><tp:taxon-name-part taxon-name-part-type="genus">Calliphora</tp:taxon-name-part> <tp:taxon-name-part taxon-name-part-type="species">vomitoria</tp:taxon-name-part></tp:taxon-name></italic>, thorax, upper and lower calypters <bold>E</bold> <italic><tp:taxon-name><tp:taxon-name-part taxon-name-part-type="genus">Lucilia</tp:taxon-name-part> <tp:taxon-name-part taxon-name-part-type="species">sericata</tp:taxon-name-part></tp:taxon-name></italic>, thorax, upper and lower calypters <bold>F</bold> <italic><tp:taxon-name><tp:taxon-name-part taxon-name-part-type="genus">Stomorhina</tp:taxon-name-part> <tp:taxon-name-part taxon-name-part-type="species">lunata</tp:taxon-name-part></tp:taxon-name></italic>, female, head, lateral view <bold>G</bold> <italic><tp:taxon-name><tp:taxon-name-part taxon-name-part-type="genus">Chrysomya</tp:taxon-name-part> <tp:taxon-name-part taxon-name-part-type="species">albiceps</tp:taxon-name-part></tp:taxon-name></italic>, female, head, lateral view <bold>H</bold> <italic><tp:taxon-name><tp:taxon-name-part taxon-name-part-type="genus">Chrysomya</tp:taxon-name-part> <tp:taxon-name-part taxon-name-part-type="species">megacephala</tp:taxon-name-part></tp:taxon-name></italic>, female, head, lateral view <bold>I</bold> <italic><tp:taxon-name><tp:taxon-name-part taxon-name-part-type="genus">Calliphora</tp:taxon-name-part> <tp:taxon-name-part taxon-name-part-type="species">vicina</tp:taxon-name-part></tp:taxon-name></italic>, female, head, lateral view <bold>J</bold> <italic><tp:taxon-name><tp:taxon-name-part taxon-name-part-type="genus">Calliphora</tp:taxon-name-part> <tp:taxon-name-part taxon-name-part-type="species">loewi</tp:taxon-name-part></tp:taxon-name></italic>, female, head, lateral view <bold>K</bold> <italic><tp:taxon-name><tp:taxon-name-part taxon-name-part-type="genus">Calliphora</tp:taxon-name-part> <tp:taxon-name-part taxon-name-part-type="species">vomitoria</tp:taxon-name-part></tp:taxon-name></italic>, female, head, lateral view <bold>L</bold> <italic><tp:taxon-name><tp:taxon-name-part taxon-name-part-type="genus">Lucilia</tp:taxon-name-part> <tp:taxon-name-part taxon-name-part-type="species">sericata</tp:taxon-name-part></tp:taxon-name></italic>, female, head, lateral view <bold>M</bold> <italic><tp:taxon-name><tp:taxon-name-part taxon-name-part-type="genus">Pollenia</tp:taxon-name-part> <tp:taxon-name-part taxon-name-part-type="species">rudis</tp:taxon-name-part></tp:taxon-name></italic>, female, head, lateral view <bold>N</bold> <italic><tp:taxon-name><tp:taxon-name-part taxon-name-part-type="genus">Pollenia</tp:taxon-name-part> <tp:taxon-name-part taxon-name-part-type="species">rudis</tp:taxon-name-part></tp:taxon-name></italic>, thorax, upper and lower calypters <bold>O</bold> <italic><tp:taxon-name><tp:taxon-name-part taxon-name-part-type="genus">Pollenia</tp:taxon-name-part> <tp:taxon-name-part taxon-name-part-type="species">pediculata</tp:taxon-name-part></tp:taxon-name></italic>, basal part of wing, ventral surface, showing haired node of subcostal and humeral veins <bold>P</bold> <italic><tp:taxon-name><tp:taxon-name-part taxon-name-part-type="genus">Pollenia</tp:taxon-name-part> <tp:taxon-name-part taxon-name-part-type="species">rudis</tp:taxon-name-part></tp:taxon-name></italic>, basal part of wing, ventral surface, showing bare node of subcostal and humeral veins <bold>Q</bold> <italic><tp:taxon-name><tp:taxon-name-part taxon-name-part-type="genus">Pollenia</tp:taxon-name-part> <tp:taxon-name-part taxon-name-part-type="species">angustigena</tp:taxon-name-part></tp:taxon-name></italic>, mid tibia <bold>R</bold> <italic><tp:taxon-name><tp:taxon-name-part taxon-name-part-type="genus">Pollenia</tp:taxon-name-part> <tp:taxon-name-part taxon-name-part-type="species">rudis</tp:taxon-name-part></tp:taxon-name></italic>, mid tibia. Abbreviations: <bold>ad</bold>, anterodorsal seta; <bold>ant spir</bold>, anterior spiracle; <bold>eh</bold>, eye height; <bold>gen dil</bold>, genal dilation; <bold>gdh</bold>, genal dilation height; <bold>lfm</bold>, lower facial margin; <bold>low cal</bold>, lower calypter; <bold>p pl</bold>, parafacial plate; <bold>psg</bold>, postgena; <bold>sc-h n</bold>, node subcosta-humeral vein.</p></caption><graphic xmlns:xlink="http://www.w3.org/1999/xlink" xlink:href="zookeys-634-101-g002.jpg" position="float" orientation="portrait" xlink:type="simple" id="oo_111862.jpg"/></fig><fig id="F3" position="float" orientation="portrait"><label>Figure 3.</label><caption><p>Habitus in antero-lateral view of Madeiran blowflies: <bold>A</bold> <italic><tp:taxon-name><tp:taxon-name-part taxon-name-part-type="genus">Calliphora</tp:taxon-name-part> <tp:taxon-name-part taxon-name-part-type="species">loewi</tp:taxon-name-part></tp:taxon-name></italic> <bold>B</bold> <italic><tp:taxon-name><tp:taxon-name-part taxon-name-part-type="genus">Calliphora</tp:taxon-name-part> <tp:taxon-name-part taxon-name-part-type="species">vicina</tp:taxon-name-part></tp:taxon-name></italic> <bold>C</bold> <italic><tp:taxon-name><tp:taxon-name-part taxon-name-part-type="genus">Calliphora</tp:taxon-name-part> <tp:taxon-name-part taxon-name-part-type="species">vomitoria</tp:taxon-name-part></tp:taxon-name></italic> <bold>D</bold> <italic><tp:taxon-name><tp:taxon-name-part taxon-name-part-type="genus">Chrysomya</tp:taxon-name-part> <tp:taxon-name-part taxon-name-part-type="species">albiceps</tp:taxon-name-part></tp:taxon-name></italic> <bold>E</bold> <italic><tp:taxon-name><tp:taxon-name-part taxon-name-part-type="genus">Chrysomya</tp:taxon-name-part> <tp:taxon-name-part taxon-name-part-type="species">megacephala</tp:taxon-name-part></tp:taxon-name></italic> <bold>F</bold> <italic><tp:taxon-name><tp:taxon-name-part taxon-name-part-type="genus">Lucilia</tp:taxon-name-part> <tp:taxon-name-part taxon-name-part-type="species">sericata</tp:taxon-name-part></tp:taxon-name></italic> <bold>G</bold> <italic><tp:taxon-name><tp:taxon-name-part taxon-name-part-type="genus">Pollenia</tp:taxon-name-part> <tp:taxon-name-part taxon-name-part-type="species">rudis</tp:taxon-name-part></tp:taxon-name></italic> <bold>H</bold> <italic><tp:taxon-name><tp:taxon-name-part taxon-name-part-type="genus">Stomorhina</tp:taxon-name-part> <tp:taxon-name-part taxon-name-part-type="species">lunata</tp:taxon-name-part></tp:taxon-name></italic>.</p></caption><graphic xmlns:xlink="http://www.w3.org/1999/xlink" xlink:href="zookeys-634-101-g003.jpg" position="float" orientation="portrait" xlink:type="simple" id="oo_111864.jpg"/></fig><table-wrap id="T1" position="float" orientation="portrait"><label>Table 1.</label><caption><p>Information on sampling dates and localities (site name, habitat type, and geographic coordinates) in the Madeira Archipelago.</p></caption><table id="TID0EP5AI" rules="all"><tbody><tr><th rowspan="1" colspan="1">Island group</th><th rowspan="1" colspan="1">Site name</th><th rowspan="1" colspan="1">Habitat type</th><th rowspan="1" colspan="1">Latitude (N)</th><th rowspan="1" colspan="1">Longitude (W)</th><th rowspan="1" colspan="1">Dates</th></tr><tr><td rowspan="27" colspan="1">
              <bold>Madeira</bold>
            </td><td rowspan="1" colspan="1">Abobreiras</td><td rowspan="1" colspan="1">Heathland</td><td rowspan="1" colspan="1">
              <named-content xmlns:xlink="http://www.w3.org/1999/xlink" content-type="dwc:verbatimLatitude" xlink:type="simple"><named-content content-type="geo-json" specific-use="{&#34;type&#34;:&#34;Point&#34;,&#34;coordinates&#34;:[-16.860278,32.720278]}" id="NCID0ECAAE" xlink:type="simple">32°43'13"</named-content></named-content>
            </td><td rowspan="1" colspan="1">
              <named-content xmlns:xlink="http://www.w3.org/1999/xlink" content-type="dwc:verbatimLongitude" xlink:type="simple"><named-content content-type="geo-json" specific-use="{&#34;type&#34;:&#34;Point&#34;,&#34;coordinates&#34;:[-16.860278,32.720278]}" id="NCID0EPAAE" xlink:type="simple">16°51'37"</named-content></named-content>
            </td><td rowspan="1" colspan="1">30/V-13/VI/2011</td></tr><tr><td rowspan="1" colspan="1">Achadas da Cruz</td><td rowspan="1" colspan="1">
              <italic><tp:taxon-name><tp:taxon-name-part taxon-name-part-type="genus">Eucalyptus</tp:taxon-name-part></tp:taxon-name></italic> plantation</td><td rowspan="1" colspan="1">
              <named-content xmlns:xlink="http://www.w3.org/1999/xlink" content-type="dwc:verbatimLatitude" xlink:type="simple"><named-content content-type="geo-json" specific-use="{&#34;type&#34;:&#34;Point&#34;,&#34;coordinates&#34;:[-17.206944,32.845000]}" id="NCID0EOBAE" xlink:type="simple">32°50'42"</named-content></named-content>
            </td><td rowspan="1" colspan="1">
              <named-content xmlns:xlink="http://www.w3.org/1999/xlink" content-type="dwc:verbatimLongitude" xlink:type="simple"><named-content content-type="geo-json" specific-use="{&#34;type&#34;:&#34;Point&#34;,&#34;coordinates&#34;:[-17.206944,32.845000]}" id="NCID0E2BAE" xlink:type="simple">17°12'25"</named-content></named-content>
            </td><td rowspan="1" colspan="1">26/V-9/VI/2011</td></tr><tr><td rowspan="1" colspan="1">Bica da Cana</td><td rowspan="1" colspan="1">
              <italic><tp:taxon-name><tp:taxon-name-part taxon-name-part-type="genus">Pinus</tp:taxon-name-part></tp:taxon-name></italic> plantation</td><td rowspan="1" colspan="1">
              <named-content xmlns:xlink="http://www.w3.org/1999/xlink" content-type="dwc:verbatimLatitude" xlink:type="simple"><named-content content-type="geo-json" specific-use="{&#34;type&#34;:&#34;Point&#34;,&#34;coordinates&#34;:[-17.056944,32.746389]}" id="NCID0E1CAE" xlink:type="simple">32°44'47"</named-content></named-content>
            </td><td rowspan="1" colspan="1">
              <named-content xmlns:xlink="http://www.w3.org/1999/xlink" content-type="dwc:verbatimLongitude" xlink:type="simple"><named-content content-type="geo-json" specific-use="{&#34;type&#34;:&#34;Point&#34;,&#34;coordinates&#34;:[-17.056944,32.746389]}" id="NCID0EHDAE" xlink:type="simple">17°03'25"</named-content></named-content>
            </td><td rowspan="1" colspan="1">26/VI-9/VII/20110</td></tr><tr><td rowspan="1" colspan="1">Calheta 1</td><td rowspan="1" colspan="1">Heathland</td><td rowspan="1" colspan="1">
              <named-content xmlns:xlink="http://www.w3.org/1999/xlink" content-type="dwc:verbatimLatitude" xlink:type="simple"><named-content content-type="geo-json" specific-use="{&#34;type&#34;:&#34;Point&#34;,&#34;coordinates&#34;:[-17.146667,32.757778]}" id="NCID0E5DAE" xlink:type="simple">32°45'28"</named-content></named-content>
            </td><td rowspan="1" colspan="1">
              <named-content xmlns:xlink="http://www.w3.org/1999/xlink" content-type="dwc:verbatimLongitude" xlink:type="simple"><named-content content-type="geo-json" specific-use="{&#34;type&#34;:&#34;Point&#34;,&#34;coordinates&#34;:[-17.146667,32.757778]}" id="NCID0ELEAE" xlink:type="simple">17°08'48"</named-content></named-content>
            </td><td rowspan="1" colspan="1">27/V-10/VI/20110</td></tr><tr><td rowspan="1" colspan="1">Calheta 2</td><td rowspan="1" colspan="1">
              <italic><tp:taxon-name><tp:taxon-name-part taxon-name-part-type="genus">Eucalyptus</tp:taxon-name-part></tp:taxon-name></italic> plantation</td><td rowspan="1" colspan="1">
              <named-content xmlns:xlink="http://www.w3.org/1999/xlink" content-type="dwc:verbatimLatitude" xlink:type="simple"><named-content content-type="geo-json" specific-use="{&#34;type&#34;:&#34;Point&#34;,&#34;coordinates&#34;:[-17.153889,32.751667]}" id="NCID0EKFAE" xlink:type="simple">32°45'06"</named-content></named-content>
            </td><td rowspan="1" colspan="1">
              <named-content xmlns:xlink="http://www.w3.org/1999/xlink" content-type="dwc:verbatimLongitude" xlink:type="simple"><named-content content-type="geo-json" specific-use="{&#34;type&#34;:&#34;Point&#34;,&#34;coordinates&#34;:[-17.153889,32.751667]}" id="NCID0EXFAE" xlink:type="simple">17°09'14"</named-content></named-content>
            </td><td rowspan="1" colspan="1">27/V-10/VI/20110</td></tr><tr><td rowspan="1" colspan="1">Dunas da Piedade</td><td rowspan="1" colspan="1">Dune system</td><td rowspan="1" colspan="1">
              <named-content xmlns:xlink="http://www.w3.org/1999/xlink" content-type="dwc:verbatimLatitude" xlink:type="simple"><named-content content-type="geo-json" specific-use="{&#34;type&#34;:&#34;Point&#34;,&#34;coordinates&#34;:[-16.657500,32.746944]}" id="NCID0EOGAE" xlink:type="simple">32°44'49"</named-content></named-content>
            </td><td rowspan="1" colspan="1">
              <named-content xmlns:xlink="http://www.w3.org/1999/xlink" content-type="dwc:verbatimLongitude" xlink:type="simple"><named-content content-type="geo-json" specific-use="{&#34;type&#34;:&#34;Point&#34;,&#34;coordinates&#34;:[-16.657500,32.746944]}" id="NCID0E2GAE" xlink:type="simple">16°39'27"</named-content></named-content>
            </td><td rowspan="1" colspan="1">2-16/V/20110</td></tr><tr><td rowspan="1" colspan="1">Funduras</td><td rowspan="1" colspan="1">Laurisilva</td><td rowspan="1" colspan="1">
              <named-content xmlns:xlink="http://www.w3.org/1999/xlink" content-type="dwc:verbatimLatitude" xlink:type="simple"><named-content content-type="geo-json" specific-use="{&#34;type&#34;:&#34;Point&#34;,&#34;coordinates&#34;:[-16.791667,32.749444]}" id="NCID0ESHAE" xlink:type="simple">32°44'58"</named-content></named-content>
            </td><td rowspan="1" colspan="1">
              <named-content xmlns:xlink="http://www.w3.org/1999/xlink" content-type="dwc:verbatimLongitude" xlink:type="simple"><named-content content-type="geo-json" specific-use="{&#34;type&#34;:&#34;Point&#34;,&#34;coordinates&#34;:[-16.791667,32.749444]}" id="NCID0E6HAE" xlink:type="simple">16°47'30"</named-content></named-content>
            </td><td rowspan="1" colspan="1">31/V-14/VI/20110</td></tr><tr><td rowspan="1" colspan="1">Galhano 1</td><td rowspan="1" colspan="1">Laurisilva</td><td rowspan="1" colspan="1">
              <named-content xmlns:xlink="http://www.w3.org/1999/xlink" content-type="dwc:verbatimLatitude" xlink:type="simple"><named-content content-type="geo-json" specific-use="{&#34;type&#34;:&#34;Point&#34;,&#34;coordinates&#34;:[-17.165833,32.801944]}" id="NCID0EWIAE" xlink:type="simple">32°48'07"</named-content></named-content>
            </td><td rowspan="1" colspan="1">
              <named-content xmlns:xlink="http://www.w3.org/1999/xlink" content-type="dwc:verbatimLongitude" xlink:type="simple"><named-content content-type="geo-json" specific-use="{&#34;type&#34;:&#34;Point&#34;,&#34;coordinates&#34;:[-17.165833,32.801944]}" id="NCID0EDJAE" xlink:type="simple">17°09'57"</named-content></named-content>
            </td><td rowspan="1" colspan="1">4-18/VII/20120</td></tr><tr><td rowspan="1" colspan="1">Galhano 3</td><td rowspan="1" colspan="1">Laurisilva</td><td rowspan="1" colspan="1">
              <named-content xmlns:xlink="http://www.w3.org/1999/xlink" content-type="dwc:verbatimLatitude" xlink:type="simple"><named-content content-type="geo-json" specific-use="{&#34;type&#34;:&#34;Point&#34;,&#34;coordinates&#34;:[-17.175000,32.796667]}" id="NCID0E1JAE" xlink:type="simple">32°47'48"</named-content></named-content>
            </td><td rowspan="1" colspan="1">
              <named-content xmlns:xlink="http://www.w3.org/1999/xlink" content-type="dwc:verbatimLongitude" xlink:type="simple"><named-content content-type="geo-json" specific-use="{&#34;type&#34;:&#34;Point&#34;,&#34;coordinates&#34;:[-17.175000,32.796667]}" id="NCID0EHKAE" xlink:type="simple">17°10'30"</named-content></named-content>
            </td><td rowspan="1" colspan="1">5-19/VII/20120</td></tr><tr><td rowspan="1" colspan="1">Ilhéu do Farol</td><td rowspan="1" colspan="1">Coastal vegetation</td><td rowspan="1" colspan="1">
              <named-content xmlns:xlink="http://www.w3.org/1999/xlink" content-type="dwc:verbatimLatitude" xlink:type="simple"><named-content content-type="geo-json" specific-use="{&#34;type&#34;:&#34;Point&#34;,&#34;coordinates&#34;:[-16.657500,32.728611]}" id="NCID0E5KAE" xlink:type="simple">32°43'43"</named-content></named-content>
            </td><td rowspan="1" colspan="1">
              <named-content xmlns:xlink="http://www.w3.org/1999/xlink" content-type="dwc:verbatimLongitude" xlink:type="simple"><named-content content-type="geo-json" specific-use="{&#34;type&#34;:&#34;Point&#34;,&#34;coordinates&#34;:[-16.657500,32.728611]}" id="NCID0ELLAE" xlink:type="simple">16°39'27"</named-content></named-content>
            </td><td rowspan="1" colspan="1">18/V-1/VI/20110</td></tr><tr><td rowspan="1" colspan="1">Loreto</td><td rowspan="1" colspan="1">
              <italic><tp:taxon-name><tp:taxon-name-part taxon-name-part-type="genus">Pinus</tp:taxon-name-part></tp:taxon-name></italic> plantation</td><td rowspan="1" colspan="1">
              <named-content xmlns:xlink="http://www.w3.org/1999/xlink" content-type="dwc:verbatimLatitude" xlink:type="simple"><named-content content-type="geo-json" specific-use="{&#34;type&#34;:&#34;Point&#34;,&#34;coordinates&#34;:[-17.210000,32.778056]}" id="NCID0EKMAE" xlink:type="simple">32°46'41"</named-content></named-content>
            </td><td rowspan="1" colspan="1">
              <named-content xmlns:xlink="http://www.w3.org/1999/xlink" content-type="dwc:verbatimLongitude" xlink:type="simple"><named-content content-type="geo-json" specific-use="{&#34;type&#34;:&#34;Point&#34;,&#34;coordinates&#34;:[-17.210000,32.778056]}" id="NCID0EXMAE" xlink:type="simple">17°12'36"</named-content></named-content>
            </td><td rowspan="1" colspan="1">24/VI-9/VII/20110</td></tr><tr><td rowspan="1" colspan="1">Miradouro das Voltas 1</td><td rowspan="1" colspan="1">Laurisilva</td><td rowspan="1" colspan="1">
              <named-content xmlns:xlink="http://www.w3.org/1999/xlink" content-type="dwc:verbatimLatitude" xlink:type="simple"><named-content content-type="geo-json" specific-use="{&#34;type&#34;:&#34;Point&#34;,&#34;coordinates&#34;:[-16.950000,32.807778]}" id="NCID0EONAE" xlink:type="simple">32°48'28"</named-content></named-content>
            </td><td rowspan="1" colspan="1">
              <named-content xmlns:xlink="http://www.w3.org/1999/xlink" content-type="dwc:verbatimLongitude" xlink:type="simple"><named-content content-type="geo-json" specific-use="{&#34;type&#34;:&#34;Point&#34;,&#34;coordinates&#34;:[-16.950000,32.807778]}" id="NCID0E2NAE" xlink:type="simple">16°57'00"</named-content></named-content>
            </td><td rowspan="1" colspan="1">2-16/VI/20110</td></tr><tr><td rowspan="1" colspan="1">Miradouro das Voltas 2</td><td rowspan="1" colspan="1">Laurisilva</td><td rowspan="1" colspan="1">
              <named-content xmlns:xlink="http://www.w3.org/1999/xlink" content-type="dwc:verbatimLatitude" xlink:type="simple"><named-content content-type="geo-json" specific-use="{&#34;type&#34;:&#34;Point&#34;,&#34;coordinates&#34;:[-16.946667,32.804167]}" id="NCID0ESOAE" xlink:type="simple">32°48'15"</named-content></named-content>
            </td><td rowspan="1" colspan="1">
              <named-content xmlns:xlink="http://www.w3.org/1999/xlink" content-type="dwc:verbatimLongitude" xlink:type="simple"><named-content content-type="geo-json" specific-use="{&#34;type&#34;:&#34;Point&#34;,&#34;coordinates&#34;:[-16.946667,32.804167]}" id="NCID0E6OAE" xlink:type="simple">16°56'48"</named-content></named-content>
            </td><td rowspan="1" colspan="1">2-16/VI/20110</td></tr><tr><td rowspan="1" colspan="1">Miradouro das Voltas Ps</td><td rowspan="1" colspan="1">
              <italic><tp:taxon-name><tp:taxon-name-part taxon-name-part-type="genus">Pseudotsuga</tp:taxon-name-part></tp:taxon-name></italic> plantation</td><td rowspan="1" colspan="1">
              <named-content xmlns:xlink="http://www.w3.org/1999/xlink" content-type="dwc:verbatimLatitude" xlink:type="simple"><named-content content-type="geo-json" specific-use="{&#34;type&#34;:&#34;Point&#34;,&#34;coordinates&#34;:[-16.951111,32.811944]}" id="NCID0E5PAE" xlink:type="simple">32°48'43"</named-content></named-content>
            </td><td rowspan="1" colspan="1">
              <named-content xmlns:xlink="http://www.w3.org/1999/xlink" content-type="dwc:verbatimLongitude" xlink:type="simple"><named-content content-type="geo-json" specific-use="{&#34;type&#34;:&#34;Point&#34;,&#34;coordinates&#34;:[-16.951111,32.811944]}" id="NCID0ELQAE" xlink:type="simple">16°57'04"</named-content></named-content>
            </td><td rowspan="1" colspan="1">2-16/VI/20110</td></tr><tr><td rowspan="1" colspan="1">Miradouro das Voltas Seq</td><td rowspan="1" colspan="1">
              <italic><tp:taxon-name><tp:taxon-name-part taxon-name-part-type="genus">Sequoia</tp:taxon-name-part></tp:taxon-name></italic> plantation</td><td rowspan="1" colspan="1">
              <named-content xmlns:xlink="http://www.w3.org/1999/xlink" content-type="dwc:verbatimLatitude" xlink:type="simple"><named-content content-type="geo-json" specific-use="{&#34;type&#34;:&#34;Point&#34;,&#34;coordinates&#34;:[-16.946389,32.806667]}" id="NCID0EKRAE" xlink:type="simple">32°48'24"</named-content></named-content>
            </td><td rowspan="1" colspan="1">
              <named-content xmlns:xlink="http://www.w3.org/1999/xlink" content-type="dwc:verbatimLongitude" xlink:type="simple"><named-content content-type="geo-json" specific-use="{&#34;type&#34;:&#34;Point&#34;,&#34;coordinates&#34;:[-16.946389,32.806667]}" id="NCID0EXRAE" xlink:type="simple">16°56'47"</named-content></named-content>
            </td><td rowspan="1" colspan="1">2-16/VI/20110</td></tr><tr><td rowspan="1" colspan="1">Montado dos Pessegueiros 2</td><td rowspan="1" colspan="1">Laurisilva</td><td rowspan="1" colspan="1">
              <named-content xmlns:xlink="http://www.w3.org/1999/xlink" content-type="dwc:verbatimLatitude" xlink:type="simple"><named-content content-type="geo-json" specific-use="{&#34;type&#34;:&#34;Point&#34;,&#34;coordinates&#34;:[-17.086667,32.794444]}" id="NCID0EOSAE" xlink:type="simple">32°47'40"</named-content></named-content>
            </td><td rowspan="1" colspan="1">
              <named-content xmlns:xlink="http://www.w3.org/1999/xlink" content-type="dwc:verbatimLongitude" xlink:type="simple"><named-content content-type="geo-json" specific-use="{&#34;type&#34;:&#34;Point&#34;,&#34;coordinates&#34;:[-17.086667,32.794444]}" id="NCID0E2SAE" xlink:type="simple">17°05'12"</named-content></named-content>
            </td><td rowspan="1" colspan="1">3-17/VII/20120</td></tr><tr><td rowspan="1" colspan="1">Montado dos Pessegueiros 3</td><td rowspan="1" colspan="1">Laurisilva</td><td rowspan="1" colspan="1">
              <named-content xmlns:xlink="http://www.w3.org/1999/xlink" content-type="dwc:verbatimLatitude" xlink:type="simple"><named-content content-type="geo-json" specific-use="{&#34;type&#34;:&#34;Point&#34;,&#34;coordinates&#34;:[-17.085278,32.795556]}" id="NCID0ESTAE" xlink:type="simple">32°47'44"</named-content></named-content>
            </td><td rowspan="1" colspan="1">
              <named-content xmlns:xlink="http://www.w3.org/1999/xlink" content-type="dwc:verbatimLongitude" xlink:type="simple"><named-content content-type="geo-json" specific-use="{&#34;type&#34;:&#34;Point&#34;,&#34;coordinates&#34;:[-17.085278,32.795556]}" id="NCID0E6TAE" xlink:type="simple">17°05'07"</named-content></named-content>
            </td><td rowspan="1" colspan="1">3-17/VII/20120</td></tr><tr><td rowspan="1" colspan="1">Pico das Pedras L</td><td rowspan="1" colspan="1">Laurisilva</td><td rowspan="1" colspan="1">
              <named-content xmlns:xlink="http://www.w3.org/1999/xlink" content-type="dwc:verbatimLatitude" xlink:type="simple"><named-content content-type="geo-json" specific-use="{&#34;type&#34;:&#34;Point&#34;,&#34;coordinates&#34;:[-16.911667,32.768889]}" id="NCID0EWUAE" xlink:type="simple">32°46'08"</named-content></named-content>
            </td><td rowspan="1" colspan="1">
              <named-content xmlns:xlink="http://www.w3.org/1999/xlink" content-type="dwc:verbatimLongitude" xlink:type="simple"><named-content content-type="geo-json" specific-use="{&#34;type&#34;:&#34;Point&#34;,&#34;coordinates&#34;:[-16.911667,32.768889]}" id="NCID0EDVAE" xlink:type="simple">16°54'42"</named-content></named-content>
            </td><td rowspan="1" colspan="1">31/V-14/VI/20110</td></tr><tr><td rowspan="1" colspan="1">Pico das Pedras Ps</td><td rowspan="1" colspan="1">
              <italic><tp:taxon-name><tp:taxon-name-part taxon-name-part-type="genus">Pseudotsuga</tp:taxon-name-part></tp:taxon-name></italic> plantation</td><td rowspan="1" colspan="1">
              <named-content xmlns:xlink="http://www.w3.org/1999/xlink" content-type="dwc:verbatimLatitude" xlink:type="simple"><named-content content-type="geo-json" specific-use="{&#34;type&#34;:&#34;Point&#34;,&#34;coordinates&#34;:[-16.896667,32.775833]}" id="NCID0ECWAE" xlink:type="simple">32°46'33"</named-content></named-content>
            </td><td rowspan="1" colspan="1">
              <named-content xmlns:xlink="http://www.w3.org/1999/xlink" content-type="dwc:verbatimLongitude" xlink:type="simple"><named-content content-type="geo-json" specific-use="{&#34;type&#34;:&#34;Point&#34;,&#34;coordinates&#34;:[-16.896667,32.775833]}" id="NCID0EPWAE" xlink:type="simple">16°53'48"</named-content></named-content>
            </td><td rowspan="1" colspan="1">31/V-14/VI/20110</td></tr><tr><td rowspan="1" colspan="1">Ponta de S. Lourenço E</td><td rowspan="1" colspan="1">Coastal vegetation</td><td rowspan="1" colspan="1">
              <named-content xmlns:xlink="http://www.w3.org/1999/xlink" content-type="dwc:verbatimLatitude" xlink:type="simple"><named-content content-type="geo-json" specific-use="{&#34;type&#34;:&#34;Point&#34;,&#34;coordinates&#34;:[-16.691667,32.748889]}" id="NCID0EGXAE" xlink:type="simple">32°44'56"</named-content></named-content>
            </td><td rowspan="1" colspan="1">
              <named-content xmlns:xlink="http://www.w3.org/1999/xlink" content-type="dwc:verbatimLongitude" xlink:type="simple"><named-content content-type="geo-json" specific-use="{&#34;type&#34;:&#34;Point&#34;,&#34;coordinates&#34;:[-16.691667,32.748889]}" id="NCID0ETXAE" xlink:type="simple">16°41'30"</named-content></named-content>
            </td><td rowspan="1" colspan="1">3-17/V/20110</td></tr><tr><td rowspan="1" colspan="1">Parque eólico</td><td rowspan="1" colspan="1">Semi-natural meadow</td><td rowspan="1" colspan="1">
              <named-content xmlns:xlink="http://www.w3.org/1999/xlink" content-type="dwc:verbatimLatitude" xlink:type="simple"><named-content content-type="geo-json" specific-use="{&#34;type&#34;:&#34;Point&#34;,&#34;coordinates&#34;:[-16.724722,32.745833]}" id="NCID0EKYAE" xlink:type="simple">32°44'45"</named-content></named-content>
            </td><td rowspan="1" colspan="1">
              <named-content xmlns:xlink="http://www.w3.org/1999/xlink" content-type="dwc:verbatimLongitude" xlink:type="simple"><named-content content-type="geo-json" specific-use="{&#34;type&#34;:&#34;Point&#34;,&#34;coordinates&#34;:[-16.724722,32.745833]}" id="NCID0EXYAE" xlink:type="simple">16°43'29"</named-content></named-content>
            </td><td rowspan="1" colspan="1">2-16/V/20110</td></tr><tr><td rowspan="1" colspan="1">Ponta de S. Lourenço W</td><td rowspan="1" colspan="1">Coastal vegetation</td><td rowspan="1" colspan="1">
              <named-content xmlns:xlink="http://www.w3.org/1999/xlink" content-type="dwc:verbatimLatitude" xlink:type="simple"><named-content content-type="geo-json" specific-use="{&#34;type&#34;:&#34;Point&#34;,&#34;coordinates&#34;:[-16.698611,32.747222]}" id="NCID0EOZAE" xlink:type="simple">32°44'50"</named-content></named-content>
            </td><td rowspan="1" colspan="1">
              <named-content xmlns:xlink="http://www.w3.org/1999/xlink" content-type="dwc:verbatimLongitude" xlink:type="simple"><named-content content-type="geo-json" specific-use="{&#34;type&#34;:&#34;Point&#34;,&#34;coordinates&#34;:[-16.698611,32.747222]}" id="NCID0E2ZAE" xlink:type="simple">16°41'55"</named-content></named-content>
            </td><td rowspan="1" colspan="1">3-17/V/20110</td></tr><tr><td rowspan="1" colspan="1">Portela</td><td rowspan="1" colspan="1">
              <italic><tp:taxon-name><tp:taxon-name-part taxon-name-part-type="genus">Eucalyptus</tp:taxon-name-part></tp:taxon-name></italic> plantation</td><td rowspan="1" colspan="1">
              <named-content xmlns:xlink="http://www.w3.org/1999/xlink" content-type="dwc:verbatimLatitude" xlink:type="simple"><named-content content-type="geo-json" specific-use="{&#34;type&#34;:&#34;Point&#34;,&#34;coordinates&#34;:[-16.823056,32.745833]}" id="NCID0E11AE" xlink:type="simple">32°44'45"</named-content></named-content>
            </td><td rowspan="1" colspan="1">
              <named-content xmlns:xlink="http://www.w3.org/1999/xlink" content-type="dwc:verbatimLongitude" xlink:type="simple"><named-content content-type="geo-json" specific-use="{&#34;type&#34;:&#34;Point&#34;,&#34;coordinates&#34;:[-16.823056,32.745833]}" id="NCID0EH2AE" xlink:type="simple">16°49'23"</named-content></named-content>
            </td><td rowspan="1" colspan="1">3-17/VI/20110</td></tr><tr><td rowspan="1" colspan="1">Porto Moniz</td><td rowspan="1" colspan="1">
              <italic><tp:taxon-name><tp:taxon-name-part taxon-name-part-type="genus">Eucalyptus</tp:taxon-name-part></tp:taxon-name></italic> plantation</td><td rowspan="1" colspan="1">
              <named-content xmlns:xlink="http://www.w3.org/1999/xlink" content-type="dwc:verbatimLatitude" xlink:type="simple"><named-content content-type="geo-json" specific-use="{&#34;type&#34;:&#34;Point&#34;,&#34;coordinates&#34;:[-17.176944,32.846111]}" id="NCID0EG3AE" xlink:type="simple">32°50'46"</named-content></named-content>
            </td><td rowspan="1" colspan="1">
              <named-content xmlns:xlink="http://www.w3.org/1999/xlink" content-type="dwc:verbatimLongitude" xlink:type="simple"><named-content content-type="geo-json" specific-use="{&#34;type&#34;:&#34;Point&#34;,&#34;coordinates&#34;:[-17.176944,32.846111]}" id="NCID0ET3AE" xlink:type="simple">17°10'37"</named-content></named-content>
            </td><td rowspan="1" colspan="1">24/V-7/VI/20110</td></tr><tr><td rowspan="1" colspan="1">Prazeres</td><td rowspan="1" colspan="1">
              <italic><tp:taxon-name><tp:taxon-name-part taxon-name-part-type="genus">Pinus</tp:taxon-name-part></tp:taxon-name></italic> plantation</td><td rowspan="1" colspan="1">
              <named-content xmlns:xlink="http://www.w3.org/1999/xlink" content-type="dwc:verbatimLatitude" xlink:type="simple"><named-content content-type="geo-json" specific-use="{&#34;type&#34;:&#34;Point&#34;,&#34;coordinates&#34;:[-17.192500,32.766111]}" id="NCID0ES4AE" xlink:type="simple">32°45'58"</named-content></named-content>
            </td><td rowspan="1" colspan="1">
              <named-content xmlns:xlink="http://www.w3.org/1999/xlink" content-type="dwc:verbatimLongitude" xlink:type="simple"><named-content content-type="geo-json" specific-use="{&#34;type&#34;:&#34;Point&#34;,&#34;coordinates&#34;:[-17.192500,32.766111]}" id="NCID0E64AE" xlink:type="simple">17°11'33"</named-content></named-content>
            </td><td rowspan="1" colspan="1">24/VI-9/VII/20110</td></tr><tr><td rowspan="1" colspan="1">Ribeira da Cruz</td><td rowspan="1" colspan="1">Laurisilva</td><td rowspan="1" colspan="1">
              <named-content xmlns:xlink="http://www.w3.org/1999/xlink" content-type="dwc:verbatimLatitude" xlink:type="simple"><named-content content-type="geo-json" specific-use="{&#34;type&#34;:&#34;Point&#34;,&#34;coordinates&#34;:[-17.209722,32.826111]}" id="NCID0EW5AE" xlink:type="simple">32°49'34"</named-content></named-content>
            </td><td rowspan="1" colspan="1">
              <named-content xmlns:xlink="http://www.w3.org/1999/xlink" content-type="dwc:verbatimLongitude" xlink:type="simple"><named-content content-type="geo-json" specific-use="{&#34;type&#34;:&#34;Point&#34;,&#34;coordinates&#34;:[-17.209722,32.826111]}" id="NCID0ED6AE" xlink:type="simple">17°12'35"</named-content></named-content>
            </td><td rowspan="1" colspan="1">26/V-9/VI/20110</td></tr><tr><td rowspan="1" colspan="1">Santana</td><td rowspan="1" colspan="1">
              <italic><tp:taxon-name><tp:taxon-name-part taxon-name-part-type="genus">Pinus</tp:taxon-name-part></tp:taxon-name></italic> plantation</td><td rowspan="1" colspan="1">
              <named-content xmlns:xlink="http://www.w3.org/1999/xlink" content-type="dwc:verbatimLatitude" xlink:type="simple"><named-content content-type="geo-json" specific-use="{&#34;type&#34;:&#34;Point&#34;,&#34;coordinates&#34;:[-16.865833,32.802500]}" id="NCID0EDAAG" xlink:type="simple">32°48'09"</named-content></named-content>
            </td><td rowspan="1" colspan="1">
              <named-content xmlns:xlink="http://www.w3.org/1999/xlink" content-type="dwc:verbatimLongitude" xlink:type="simple"><named-content content-type="geo-json" specific-use="{&#34;type&#34;:&#34;Point&#34;,&#34;coordinates&#34;:[-16.865833,32.802500]}" id="NCID0EQAAG" xlink:type="simple">16°51'57"</named-content></named-content>
            </td><td rowspan="1" colspan="1">25/VI-10/VII/20110</td></tr><tr><td rowspan="8" colspan="1">
              <bold>Desertas</bold>
            </td><td rowspan="1" colspan="1">Bugio N</td><td rowspan="1" colspan="1">Coastal vegetation</td><td rowspan="1" colspan="1">
              <named-content xmlns:xlink="http://www.w3.org/1999/xlink" content-type="dwc:verbatimLatitude" xlink:type="simple"><named-content content-type="geo-json" specific-use="{&#34;type&#34;:&#34;Point&#34;,&#34;coordinates&#34;:[-16.477778,32.414444]}" id="NCID0ENBAG" xlink:type="simple">32°24'52"</named-content></named-content>
            </td><td rowspan="1" colspan="1">
              <named-content xmlns:xlink="http://www.w3.org/1999/xlink" content-type="dwc:verbatimLongitude" xlink:type="simple"><named-content content-type="geo-json" specific-use="{&#34;type&#34;:&#34;Point&#34;,&#34;coordinates&#34;:[-16.477778,32.414444]}" id="NCID0E1BAG" xlink:type="simple">16°28'40"</named-content></named-content>
            </td><td rowspan="1" colspan="1">27/IV-19/V/2011</td></tr><tr><td rowspan="1" colspan="1">Bugio S</td><td rowspan="1" colspan="1">Coastal vegetation</td><td rowspan="1" colspan="1">
              <named-content xmlns:xlink="http://www.w3.org/1999/xlink" content-type="dwc:verbatimLatitude" xlink:type="simple"><named-content content-type="geo-json" specific-use="{&#34;type&#34;:&#34;Point&#34;,&#34;coordinates&#34;:[-16.473056,32.410556]}" id="NCID0ERCAG" xlink:type="simple">32°24'38"</named-content></named-content>
            </td><td rowspan="1" colspan="1">
              <named-content xmlns:xlink="http://www.w3.org/1999/xlink" content-type="dwc:verbatimLongitude" xlink:type="simple"><named-content content-type="geo-json" specific-use="{&#34;type&#34;:&#34;Point&#34;,&#34;coordinates&#34;:[-16.473056,32.410556]}" id="NCID0E5CAG" xlink:type="simple">16°28'23"</named-content></named-content>
            </td><td rowspan="1" colspan="1">27/IV-19/V/2011</td></tr><tr><td rowspan="1" colspan="1">Castanheira N</td><td rowspan="1" colspan="1">Coastal vegetation</td><td rowspan="1" colspan="1">
              <named-content xmlns:xlink="http://www.w3.org/1999/xlink" content-type="dwc:verbatimLatitude" xlink:type="simple"><named-content content-type="geo-json" specific-use="{&#34;type&#34;:&#34;Point&#34;,&#34;coordinates&#34;:[-16.536667,32.564444]}" id="NCID0EVDAG" xlink:type="simple">32°33'52"</named-content></named-content>
            </td><td rowspan="1" colspan="1">
              <named-content xmlns:xlink="http://www.w3.org/1999/xlink" content-type="dwc:verbatimLongitude" xlink:type="simple"><named-content content-type="geo-json" specific-use="{&#34;type&#34;:&#34;Point&#34;,&#34;coordinates&#34;:[-16.536667,32.564444]}" id="NCID0ECEAG" xlink:type="simple">16°32'12"</named-content></named-content>
            </td><td rowspan="1" colspan="1">26/IV-10/V/20110</td></tr><tr><td rowspan="1" colspan="1">Castanheira S</td><td rowspan="1" colspan="1">Coastal vegetation</td><td rowspan="1" colspan="1">
              <named-content xmlns:xlink="http://www.w3.org/1999/xlink" content-type="dwc:verbatimLatitude" xlink:type="simple"><named-content content-type="geo-json" specific-use="{&#34;type&#34;:&#34;Point&#34;,&#34;coordinates&#34;:[-16.529722,32.553056]}" id="NCID0EZEAG" xlink:type="simple">32°33'11"</named-content></named-content>
            </td><td rowspan="1" colspan="1">
              <named-content xmlns:xlink="http://www.w3.org/1999/xlink" content-type="dwc:verbatimLongitude" xlink:type="simple"><named-content content-type="geo-json" specific-use="{&#34;type&#34;:&#34;Point&#34;,&#34;coordinates&#34;:[-16.529722,32.553056]}" id="NCID0EGFAG" xlink:type="simple">16°31'47"</named-content></named-content>
            </td><td rowspan="1" colspan="1">26/IV-10/V/20110</td></tr><tr><td rowspan="1" colspan="1">Eira</td><td rowspan="1" colspan="1">Coastal vegetation</td><td rowspan="1" colspan="1">
              <named-content xmlns:xlink="http://www.w3.org/1999/xlink" content-type="dwc:verbatimLatitude" xlink:type="simple"><named-content content-type="geo-json" specific-use="{&#34;type&#34;:&#34;Point&#34;,&#34;coordinates&#34;:[-16.502778,32.513889]}" id="NCID0E4FAG" xlink:type="simple">32°30'50"</named-content></named-content>
            </td><td rowspan="1" colspan="1">
              <named-content xmlns:xlink="http://www.w3.org/1999/xlink" content-type="dwc:verbatimLongitude" xlink:type="simple"><named-content content-type="geo-json" specific-use="{&#34;type&#34;:&#34;Point&#34;,&#34;coordinates&#34;:[-16.502778,32.513889]}" id="NCID0EKGAG" xlink:type="simple">16°30'10"</named-content></named-content>
            </td><td rowspan="1" colspan="1">27/IV-11/V/20110</td></tr><tr><td rowspan="1" colspan="1">Doca</td><td rowspan="1" colspan="1">Coastal vegetation</td><td rowspan="1" colspan="1">
              <named-content xmlns:xlink="http://www.w3.org/1999/xlink" content-type="dwc:verbatimLatitude" xlink:type="simple"><named-content content-type="geo-json" specific-use="{&#34;type&#34;:&#34;Point&#34;,&#34;coordinates&#34;:[-16.511389,32.517500]}" id="NCID0EBHAG" xlink:type="simple">32°31'03"</named-content></named-content>
            </td><td rowspan="1" colspan="1">
              <named-content xmlns:xlink="http://www.w3.org/1999/xlink" content-type="dwc:verbatimLongitude" xlink:type="simple"><named-content content-type="geo-json" specific-use="{&#34;type&#34;:&#34;Point&#34;,&#34;coordinates&#34;:[-16.511389,32.517500]}" id="NCID0EOHAG" xlink:type="simple">16°30'41"</named-content></named-content>
            </td><td rowspan="1" colspan="1">26/IV-10/V/20110</td></tr><tr><td rowspan="1" colspan="1">Ilhéu Chão N</td><td rowspan="1" colspan="1">Coastal vegetation</td><td rowspan="1" colspan="1">
              <named-content xmlns:xlink="http://www.w3.org/1999/xlink" content-type="dwc:verbatimLatitude" xlink:type="simple"><named-content content-type="geo-json" specific-use="{&#34;type&#34;:&#34;Point&#34;,&#34;coordinates&#34;:[-16.545278,32.586111]}" id="NCID0EFIAG" xlink:type="simple">32°35'10"</named-content></named-content>
            </td><td rowspan="1" colspan="1">
              <named-content xmlns:xlink="http://www.w3.org/1999/xlink" content-type="dwc:verbatimLongitude" xlink:type="simple"><named-content content-type="geo-json" specific-use="{&#34;type&#34;:&#34;Point&#34;,&#34;coordinates&#34;:[-16.545278,32.586111]}" id="NCID0ESIAG" xlink:type="simple">16°32'43"</named-content></named-content>
            </td><td rowspan="1" colspan="1">28/IV-18/V/20110</td></tr><tr><td rowspan="1" colspan="1">Ilhéu Chão S</td><td rowspan="1" colspan="1">Coastal vegetation</td><td rowspan="1" colspan="1">
              <named-content xmlns:xlink="http://www.w3.org/1999/xlink" content-type="dwc:verbatimLatitude" xlink:type="simple"><named-content content-type="geo-json" specific-use="{&#34;type&#34;:&#34;Point&#34;,&#34;coordinates&#34;:[-16.540278,32.581111]}" id="NCID0EJJAG" xlink:type="simple">32°34'52"</named-content></named-content>
            </td><td rowspan="1" colspan="1">
              <named-content xmlns:xlink="http://www.w3.org/1999/xlink" content-type="dwc:verbatimLongitude" xlink:type="simple"><named-content content-type="geo-json" specific-use="{&#34;type&#34;:&#34;Point&#34;,&#34;coordinates&#34;:[-16.540278,32.581111]}" id="NCID0EWJAG" xlink:type="simple">16°32'25"</named-content></named-content>
            </td><td rowspan="1" colspan="1">28/IV-18/V/20110</td></tr><tr><td rowspan="13" colspan="1">
              <bold>Porto Santo</bold>
            </td><td rowspan="1" colspan="1">Fonte da Areia</td><td rowspan="1" colspan="1">Dune system</td><td rowspan="1" colspan="1">
              <named-content xmlns:xlink="http://www.w3.org/1999/xlink" content-type="dwc:verbatimLatitude" xlink:type="simple"><named-content content-type="geo-json" specific-use="{&#34;type&#34;:&#34;Point&#34;,&#34;coordinates&#34;:[-16.355000,33.081667]}" id="NCID0ETKAG" xlink:type="simple">33°04'54"</named-content></named-content>
            </td><td rowspan="1" colspan="1">
              <named-content xmlns:xlink="http://www.w3.org/1999/xlink" content-type="dwc:verbatimLongitude" xlink:type="simple"><named-content content-type="geo-json" specific-use="{&#34;type&#34;:&#34;Point&#34;,&#34;coordinates&#34;:[-16.355000,33.081667]}" id="NCID0EALAG" xlink:type="simple">16°21'18"</named-content></named-content>
            </td><td rowspan="1" colspan="1">21/VI-5/VII/20110</td></tr><tr><td rowspan="1" colspan="1">Ilhéu da Cal N</td><td rowspan="1" colspan="1">Coastal vegetation</td><td rowspan="1" colspan="1">
              <named-content xmlns:xlink="http://www.w3.org/1999/xlink" content-type="dwc:verbatimLatitude" xlink:type="simple"><named-content content-type="geo-json" specific-use="{&#34;type&#34;:&#34;Point&#34;,&#34;coordinates&#34;:[-16.385278,33.011389]}" id="NCID0EXLAG" xlink:type="simple">33°0'41"</named-content></named-content>
            </td><td rowspan="1" colspan="1">
              <named-content xmlns:xlink="http://www.w3.org/1999/xlink" content-type="dwc:verbatimLongitude" xlink:type="simple"><named-content content-type="geo-json" specific-use="{&#34;type&#34;:&#34;Point&#34;,&#34;coordinates&#34;:[-16.385278,33.011389]}" id="NCID0EEMAG" xlink:type="simple">16°23'07"</named-content></named-content>
            </td><td rowspan="1" colspan="1">22/VI-6/VII/20110</td></tr><tr><td rowspan="1" colspan="1">Ilhéu da Cal S</td><td rowspan="1" colspan="1">Coastal vegetation</td><td rowspan="1" colspan="1">
              <named-content xmlns:xlink="http://www.w3.org/1999/xlink" content-type="dwc:verbatimLatitude" xlink:type="simple"><named-content content-type="geo-json" specific-use="{&#34;type&#34;:&#34;Point&#34;,&#34;coordinates&#34;:[-16.383611,33.001944]}" id="NCID0E2MAG" xlink:type="simple">33°00'7"</named-content></named-content>
            </td><td rowspan="1" colspan="1">
              <named-content xmlns:xlink="http://www.w3.org/1999/xlink" content-type="dwc:verbatimLongitude" xlink:type="simple"><named-content content-type="geo-json" specific-use="{&#34;type&#34;:&#34;Point&#34;,&#34;coordinates&#34;:[-16.383611,33.001944]}" id="NCID0EINAG" xlink:type="simple">16°23'01"</named-content></named-content>
            </td><td rowspan="1" colspan="1">22/VI-6/VII/20110</td></tr><tr><td rowspan="1" colspan="1">Ilhéu do Farol N</td><td rowspan="1" colspan="1">Coastal vegetation</td><td rowspan="1" colspan="1">
              <named-content xmlns:xlink="http://www.w3.org/1999/xlink" content-type="dwc:verbatimLatitude" xlink:type="simple"><named-content content-type="geo-json" specific-use="{&#34;type&#34;:&#34;Point&#34;,&#34;coordinates&#34;:[-16.284444,33.055278]}" id="NCID0E6NAG" xlink:type="simple">33°03'19"</named-content></named-content>
            </td><td rowspan="1" colspan="1">
              <named-content xmlns:xlink="http://www.w3.org/1999/xlink" content-type="dwc:verbatimLongitude" xlink:type="simple"><named-content content-type="geo-json" specific-use="{&#34;type&#34;:&#34;Point&#34;,&#34;coordinates&#34;:[-16.284444,33.055278]}" id="NCID0EMOAG" xlink:type="simple">16°17'04"</named-content></named-content>
            </td><td rowspan="1" colspan="1">20/VI-4/VII/20110</td></tr><tr><td rowspan="1" colspan="1">Ilhéu do Farol S</td><td rowspan="1" colspan="1">Coastal vegetation</td><td rowspan="1" colspan="1">
              <named-content xmlns:xlink="http://www.w3.org/1999/xlink" content-type="dwc:verbatimLatitude" xlink:type="simple"><named-content content-type="geo-json" specific-use="{&#34;type&#34;:&#34;Point&#34;,&#34;coordinates&#34;:[-16.278611,33.053611]}" id="NCID0EDPAG" xlink:type="simple">33°03'13"</named-content></named-content>
            </td><td rowspan="1" colspan="1">
              <named-content xmlns:xlink="http://www.w3.org/1999/xlink" content-type="dwc:verbatimLongitude" xlink:type="simple"><named-content content-type="geo-json" specific-use="{&#34;type&#34;:&#34;Point&#34;,&#34;coordinates&#34;:[-16.278611,33.053611]}" id="NCID0EQPAG" xlink:type="simple">16°16'43"</named-content></named-content>
            </td><td rowspan="1" colspan="1">20/VI-4/VII/20110</td></tr><tr><td rowspan="1" colspan="1">Ilhéu do Ferro</td><td rowspan="1" colspan="1">Coastal vegetation</td><td rowspan="1" colspan="1">
              <named-content xmlns:xlink="http://www.w3.org/1999/xlink" content-type="dwc:verbatimLatitude" xlink:type="simple"><named-content content-type="geo-json" specific-use="{&#34;type&#34;:&#34;Point&#34;,&#34;coordinates&#34;:[-16.407778,33.037778]}" id="NCID0EHQAG" xlink:type="simple">33°02'16"</named-content></named-content>
            </td><td rowspan="1" colspan="1">
              <named-content xmlns:xlink="http://www.w3.org/1999/xlink" content-type="dwc:verbatimLongitude" xlink:type="simple"><named-content content-type="geo-json" specific-use="{&#34;type&#34;:&#34;Point&#34;,&#34;coordinates&#34;:[-16.407778,33.037778]}" id="NCID0EUQAG" xlink:type="simple">16°24'28"</named-content></named-content>
            </td><td rowspan="1" colspan="1">21/VI-5/VII/20110</td></tr><tr><td rowspan="1" colspan="1">Pico Ana Ferreira</td><td rowspan="1" colspan="1">
              <italic><tp:taxon-name><tp:taxon-name-part taxon-name-part-type="genus">Pinus</tp:taxon-name-part></tp:taxon-name></italic> plantation</td><td rowspan="1" colspan="1">
              <named-content xmlns:xlink="http://www.w3.org/1999/xlink" content-type="dwc:verbatimLatitude" xlink:type="simple"><named-content content-type="geo-json" specific-use="{&#34;type&#34;:&#34;Point&#34;,&#34;coordinates&#34;:[-16.373333,33.043333]}" id="NCID0ETRAG" xlink:type="simple">33°02'36"</named-content></named-content>
            </td><td rowspan="1" colspan="1">
              <named-content xmlns:xlink="http://www.w3.org/1999/xlink" content-type="dwc:verbatimLongitude" xlink:type="simple"><named-content content-type="geo-json" specific-use="{&#34;type&#34;:&#34;Point&#34;,&#34;coordinates&#34;:[-16.373333,33.043333]}" id="NCID0EASAG" xlink:type="simple">16°22'24"</named-content></named-content>
            </td><td rowspan="1" colspan="1">21/IV-5/V/20110</td></tr><tr><td rowspan="1" colspan="1">Pico Branco Cup</td><td rowspan="1" colspan="1">
              <italic><tp:taxon-name><tp:taxon-name-part taxon-name-part-type="genus">Cupressus</tp:taxon-name-part></tp:taxon-name></italic> plantation</td><td rowspan="1" colspan="1">
              <named-content xmlns:xlink="http://www.w3.org/1999/xlink" content-type="dwc:verbatimLatitude" xlink:type="simple"><named-content content-type="geo-json" specific-use="{&#34;type&#34;:&#34;Point&#34;,&#34;coordinates&#34;:[-16.298611,33.094444]}" id="NCID0E6SAG" xlink:type="simple">33°05'40"</named-content></named-content>
            </td><td rowspan="1" colspan="1">
              <named-content xmlns:xlink="http://www.w3.org/1999/xlink" content-type="dwc:verbatimLongitude" xlink:type="simple"><named-content content-type="geo-json" specific-use="{&#34;type&#34;:&#34;Point&#34;,&#34;coordinates&#34;:[-16.298611,33.094444]}" id="NCID0EMTAG" xlink:type="simple">16°17'55"</named-content></named-content>
            </td><td rowspan="1" colspan="1">23/IV-7/V/20110</td></tr><tr><td rowspan="1" colspan="1">Pico Branco mead</td><td rowspan="1" colspan="1">Semi-natural meadow</td><td rowspan="1" colspan="1">
              <named-content xmlns:xlink="http://www.w3.org/1999/xlink" content-type="dwc:verbatimLatitude" xlink:type="simple"><named-content content-type="geo-json" specific-use="{&#34;type&#34;:&#34;Point&#34;,&#34;coordinates&#34;:[-16.306389,33.091389]}" id="NCID0EDUAG" xlink:type="simple">33°05'29"</named-content></named-content>
            </td><td rowspan="1" colspan="1">
              <named-content xmlns:xlink="http://www.w3.org/1999/xlink" content-type="dwc:verbatimLongitude" xlink:type="simple"><named-content content-type="geo-json" specific-use="{&#34;type&#34;:&#34;Point&#34;,&#34;coordinates&#34;:[-16.306389,33.091389]}" id="NCID0EQUAG" xlink:type="simple">16°18'23"</named-content></named-content>
            </td><td rowspan="1" colspan="1">23/IV-7/V/20110</td></tr><tr><td rowspan="1" colspan="1">Pico do Castelo</td><td rowspan="1" colspan="1">
              <italic><tp:taxon-name><tp:taxon-name-part taxon-name-part-type="genus">Pinus</tp:taxon-name-part></tp:taxon-name></italic> plantation</td><td rowspan="1" colspan="1">
              <named-content xmlns:xlink="http://www.w3.org/1999/xlink" content-type="dwc:verbatimLatitude" xlink:type="simple"><named-content content-type="geo-json" specific-use="{&#34;type&#34;:&#34;Point&#34;,&#34;coordinates&#34;:[-16.331944,33.080833]}" id="NCID0EPVAG" xlink:type="simple">33°04'51"</named-content></named-content>
            </td><td rowspan="1" colspan="1">
              <named-content xmlns:xlink="http://www.w3.org/1999/xlink" content-type="dwc:verbatimLongitude" xlink:type="simple"><named-content content-type="geo-json" specific-use="{&#34;type&#34;:&#34;Point&#34;,&#34;coordinates&#34;:[-16.331944,33.080833]}" id="NCID0E3VAG" xlink:type="simple">16°19'55"</named-content></named-content>
            </td><td rowspan="1" colspan="1">22/IV-6/V/20110</td></tr><tr><td rowspan="1" colspan="1">Pico do Facho Cup</td><td rowspan="1" colspan="1">
              <italic><tp:taxon-name><tp:taxon-name-part taxon-name-part-type="genus">Cupressus</tp:taxon-name-part></tp:taxon-name></italic> plantation</td><td rowspan="1" colspan="1">
              <named-content xmlns:xlink="http://www.w3.org/1999/xlink" content-type="dwc:verbatimLatitude" xlink:type="simple"><named-content content-type="geo-json" specific-use="{&#34;type&#34;:&#34;Point&#34;,&#34;coordinates&#34;:[-16.321389,33.083889]}" id="NCID0E2WAG" xlink:type="simple">33°05'02"</named-content></named-content>
            </td><td rowspan="1" colspan="1">
              <named-content xmlns:xlink="http://www.w3.org/1999/xlink" content-type="dwc:verbatimLongitude" xlink:type="simple"><named-content content-type="geo-json" specific-use="{&#34;type&#34;:&#34;Point&#34;,&#34;coordinates&#34;:[-16.321389,33.083889]}" id="NCID0EIXAG" xlink:type="simple">16°19'17"</named-content></named-content>
            </td><td rowspan="1" colspan="1">22/IV-6/V/20110</td></tr><tr><td rowspan="1" colspan="1">Pico do Facho Pin</td><td rowspan="1" colspan="1">
              <italic><tp:taxon-name><tp:taxon-name-part taxon-name-part-type="genus">Pinus</tp:taxon-name-part></tp:taxon-name></italic> plantation</td><td rowspan="1" colspan="1">
              <named-content xmlns:xlink="http://www.w3.org/1999/xlink" content-type="dwc:verbatimLatitude" xlink:type="simple"><named-content content-type="geo-json" specific-use="{&#34;type&#34;:&#34;Point&#34;,&#34;coordinates&#34;:[-16.324444,33.082778]}" id="NCID0EHYAG" xlink:type="simple">33°04'58"</named-content></named-content>
            </td><td rowspan="1" colspan="1">
              <named-content xmlns:xlink="http://www.w3.org/1999/xlink" content-type="dwc:verbatimLongitude" xlink:type="simple"><named-content content-type="geo-json" specific-use="{&#34;type&#34;:&#34;Point&#34;,&#34;coordinates&#34;:[-16.324444,33.082778]}" id="NCID0EUYAG" xlink:type="simple">16°19'28"</named-content></named-content>
            </td><td rowspan="1" colspan="1">22/IV-6/V/20110</td></tr><tr><td rowspan="1" colspan="1">Pico Juliana</td><td rowspan="1" colspan="1">
              <italic><tp:taxon-name><tp:taxon-name-part taxon-name-part-type="genus">Cupressus</tp:taxon-name-part></tp:taxon-name></italic> plantation</td><td rowspan="1" colspan="1">
              <named-content xmlns:xlink="http://www.w3.org/1999/xlink" content-type="dwc:verbatimLatitude" xlink:type="simple"><named-content content-type="geo-json" specific-use="{&#34;type&#34;:&#34;Point&#34;,&#34;coordinates&#34;:[-16.322222,33.092500]}" id="NCID0ETZAG" xlink:type="simple">33°05'33"</named-content></named-content>
            </td><td rowspan="1" colspan="1">
              <named-content xmlns:xlink="http://www.w3.org/1999/xlink" content-type="dwc:verbatimLongitude" xlink:type="simple"><named-content content-type="geo-json" specific-use="{&#34;type&#34;:&#34;Point&#34;,&#34;coordinates&#34;:[-16.322222,33.092500]}" id="NCID0EA1AG" xlink:type="simple">16°19'20"</named-content></named-content>
            </td><td rowspan="1" colspan="1">23/IV-7/V/20110</td></tr></tbody></table></table-wrap></tp:treatment-sec><ref-list><ref id="B80"><mixed-citation xmlns:xlink="http://www.w3.org/1999/xlink" xlink:type="simple">
          <person-group><name name-style="western"><surname>Zumpt</surname><given-names>F</given-names></name></person-group> (<year>1965</year>) <source>Myiasis in man and animals in the Old World.</source> <publisher-name>Butterworths</publisher-name>, <publisher-loc>London</publisher-loc>, <size units="page">267 pp</size>.</mixed-citation></ref><ref id="B22"><mixed-citation xmlns:xlink="http://www.w3.org/1999/xlink" xlink:type="simple">
          <person-group><name name-style="western"><surname>Greenberg</surname><given-names>B</given-names></name></person-group> (<year>1971</year>) <source>Flies and disease I: Ecology, classification and biotic associations.</source> <publisher-name>Princeton University Press</publisher-name>, <publisher-loc>New Jersey</publisher-loc>, <size units="page">856 pp</size>.</mixed-citation></ref><ref id="B19"><mixed-citation xmlns:xlink="http://www.w3.org/1999/xlink" xlink:type="simple">
          <person-group><name name-style="western"><surname>González Mora</surname><given-names>D</given-names></name></person-group> (<year>1989</year>) <article-title>Los <tp:taxon-name><tp:taxon-name-part taxon-name-part-type="family">Calliphoridae</tp:taxon-name-part></tp:taxon-name> de España. II: <tp:taxon-name><tp:taxon-name-part taxon-name-part-type="tribe">Calliphorini</tp:taxon-name-part></tp:taxon-name> (<tp:taxon-name><tp:taxon-name-part taxon-name-part-type="order">Diptera</tp:taxon-name-part></tp:taxon-name>).</article-title> <source>Eos</source> <volume>65</volume>: <fpage>39</fpage>–<lpage>59</lpage>.</mixed-citation></ref><ref id="B38"><mixed-citation xmlns:xlink="http://www.w3.org/1999/xlink" xlink:type="simple">
          <person-group><name name-style="western"><surname>Martínez-Sánchez</surname><given-names>A</given-names></name><name name-style="western"><surname>Rognes</surname><given-names>K</given-names></name><name name-style="western"><surname>Báez</surname><given-names>M</given-names></name></person-group> (<year>2002</year>) <article-title><tp:taxon-name><tp:taxon-name-part taxon-name-part-type="family">Calliphoridae</tp:taxon-name-part></tp:taxon-name>.</article-title> In: <person-group><name name-style="western"><surname>Carles-Tolrá</surname><given-names>M</given-names></name></person-group> (<role>Ed.</role>) <issue-title>Catálogo de los Diptera de España, Portugal y Andorra (Insecta).</issue-title> <source>Monografías de la Sociedad Entomológica Aragonesa</source> <volume>8</volume>, <publisher-loc>Zaragoza</publisher-loc>, <fpage>204</fpage>–<lpage>205</lpage>.</mixed-citation></ref><ref id="B18"><mixed-citation xmlns:xlink="http://www.w3.org/1999/xlink" xlink:type="simple">
          <person-group><name name-style="western"><surname>Erzinçlioğlu</surname><given-names>YZ</given-names></name></person-group> (<year>1985</year>) <article-title>Immature stages of British <italic><tp:taxon-name><tp:taxon-name-part taxon-name-part-type="genus">Calliphora</tp:taxon-name-part></tp:taxon-name></italic> and <italic><tp:taxon-name><tp:taxon-name-part taxon-name-part-type="genus">Cynomya</tp:taxon-name-part></tp:taxon-name></italic>, with a reevaluation of the taxonomic characters of larval <tp:taxon-name><tp:taxon-name-part taxon-name-part-type="family">Calliphoridae</tp:taxon-name-part></tp:taxon-name> (<tp:taxon-name><tp:taxon-name-part taxon-name-part-type="order">Diptera</tp:taxon-name-part></tp:taxon-name>).</article-title> <source>Journal of Natural History</source> <volume>19</volume>: <fpage>69</fpage>–<lpage>96</lpage>. doi: <ext-link xlink:type="simple" ext-link-type="doi" xlink:href="10.1080/00222938500770041">10.1080/00222938500770041</ext-link></mixed-citation></ref><ref id="B58"><mixed-citation xmlns:xlink="http://www.w3.org/1999/xlink" xlink:type="simple">
          <person-group><name name-style="western"><surname>Rognes</surname><given-names>K</given-names></name></person-group> (<year>1998</year>) <article-title>Family <tp:taxon-name><tp:taxon-name-part taxon-name-part-type="family">Calliphoridae</tp:taxon-name-part></tp:taxon-name>.</article-title> In: <person-group><name name-style="western"><surname>Papp</surname><given-names>L</given-names></name><name name-style="western"><surname>Darvas</surname><given-names>B</given-names></name></person-group> (<role>Eds</role>) <source>Contributions to a Manual of Palaearctic <tp:taxon-name><tp:taxon-name-part taxon-name-part-type="order">Diptera</tp:taxon-name-part></tp:taxon-name>: Higher <tp:taxon-name><tp:taxon-name-part taxon-name-part-type="suborder">Brachycera</tp:taxon-name-part></tp:taxon-name></source> <volume>3</volume>. <publisher-name>Science Herald</publisher-name>, <publisher-loc>Budapest</publisher-loc>, <fpage>617</fpage>–<lpage>648</lpage>.</mixed-citation></ref><ref id="B70"><mixed-citation xmlns:xlink="http://www.w3.org/1999/xlink" xlink:type="simple">
          <person-group><name name-style="western"><surname>Szpila</surname><given-names>K</given-names></name><name name-style="western"><surname>Pape</surname><given-names>T</given-names></name><name name-style="western"><surname>Hall</surname><given-names>MJR</given-names></name><name name-style="western"><surname>Mądra</surname><given-names>A</given-names></name></person-group> (<year>2014</year>) <article-title>Morphology and identification of first instars of European and Mediterranean blowflies of forensic importance. Part III: <tp:taxon-name><tp:taxon-name-part taxon-name-part-type="subfamily">Calliphorinae</tp:taxon-name-part></tp:taxon-name>.</article-title> <source>Medical and Veterinary Entomology</source> <volume>28</volume>: <fpage>133</fpage>–<lpage>142</lpage>. doi: <ext-link xlink:type="simple" ext-link-type="doi" xlink:href="10.1111/mve.12021">10.1111/mve.12021</ext-link></mixed-citation></ref></ref-list></tp:taxon-treatment>
