# Supplementary material for: The blowflies of the Madeira Archipelago: species diversity, distribution and identification (Diptera, Calliphoridae s. l.)
Source: Zookeys. 2016 Nov 21;(634):101–23. doi: 10.3897/zookeys.634.9262 (PMC5126533; doi:10.3897/zookeys.634.9262)
Supplement: XML Treatment for Chrysomya albiceps [file zookeys.634.9262-treatment4.xml]

<!DOCTYPE tp:taxon-treatment
  PUBLIC "-//TaxonX//DTD Taxonomic Treatment Publishing DTD v0 20100105//EN" "tax-treatment-NSO.dtd">
<tp:taxon-treatment xmlns:tp="http://www.plazi.org/taxpub"><tp:treatment-meta><kwd-group><label>Taxon classification</label><kwd><named-content content-type="kingdom">Animalia</named-content></kwd><kwd><named-content content-type="order">Diptera</named-content></kwd><kwd><named-content content-type="family">Calliphoridae</named-content></kwd></kwd-group><mixed-citation publication-type="journal"><person-group><name><surname>Prado e Castro</surname><given-names>Catarina</given-names></name><name><surname>Szpila</surname><given-names>Krzysztof</given-names></name><name><surname>Martínez-Sánchez</surname><given-names>Anabel</given-names></name><name><surname>Rego</surname><given-names/></name><name><surname>Silva</surname><given-names>Isamberto</given-names></name><name><surname>Serrano</surname><given-names>Artur R.M.</given-names></name><name><surname>Boieiro</surname><given-names>Mário</given-names></name></person-group><article-title>The blowflies of the Madeira Archipelago: species diversity, distribution and identification (<tp:taxon-name><tp:taxon-name-part taxon-name-part-type="order">Diptera</tp:taxon-name-part></tp:taxon-name>, <tp:taxon-name><tp:taxon-name-part taxon-name-part-type="family">Calliphoridae</tp:taxon-name-part></tp:taxon-name> <italic>s. l.</italic>)</article-title><source>Zookeys</source><day>21</day><month>11</month><year>2016</year><volume>2016</volume><issue>634</issue><fpage>101</fpage><lpage>123</lpage><pub-id pub-id-type="doi">10.3897/zookeys.634.9262</pub-id></mixed-citation></tp:treatment-meta><tp:nomenclature><tp:taxon-name>
              <tp:taxon-name-part taxon-name-part-type="genus">Chrysomya</tp:taxon-name-part>
              <tp:taxon-name-part taxon-name-part-type="species">albiceps</tp:taxon-name-part>
            </tp:taxon-name><tp:taxon-authority>(Wiedemann, 1819)</tp:taxon-authority><xref ref-type="fig" rid="F2">Figs 2G</xref><xref ref-type="fig" rid="F3">, 3D</xref></tp:nomenclature><tp:treatment-sec sec-type="material" id="SECID0ES5BG"><title>Material examined.</title><p>Porto Santo: Ilhéu do Farol S (1 female).</p></tp:treatment-sec><tp:treatment-sec sec-type="remarks" id="SECID0EX5BG"><title>Remarks.</title><p>
              <italic><tp:taxon-name><tp:taxon-name-part taxon-name-part-type="genus">Chrysomya</tp:taxon-name-part> <tp:taxon-name-part taxon-name-part-type="species">albiceps</tp:taxon-name-part></tp:taxon-name></italic> can be found from the southern Palaearctic Region (southern Europe, Arabia, India) through to Africa (<xref ref-type="bibr" rid="B80">Zumpt 1965</xref>) and the Americas, where since its introduction it has rapidly expanded north (<xref ref-type="bibr" rid="B26">Guimarães et al. 1978</xref>, <xref ref-type="bibr" rid="B8">Baumgartner and Greenberg 1984</xref>). In Europe it is very abundant in the Iberian Peninsula (<xref ref-type="bibr" rid="B38">Martínez-Sánchez et al. 2002</xref>, <xref ref-type="bibr" rid="B53">Prado e Castro et al. 2012</xref>) and is expanding towards central Europe, having reached France, Switzerland and Austria (<xref ref-type="bibr" rid="B21">Grassberger et al. 2003</xref>), the Ukraine (<xref ref-type="bibr" rid="B74">Verves 2004</xref>) and Poland, from where its current northernmost records are known (<xref ref-type="bibr" rid="B69">Szpila et al. 2008</xref>, <xref rid="B41" ref-type="bibr">Michalski and Szpila in press</xref>). Our record from Ilhéu do Farol is the first for Porto Santo. <italic><tp:taxon-name><tp:taxon-name-part taxon-name-part-type="genus">Chrysomya</tp:taxon-name-part> <tp:taxon-name-part taxon-name-part-type="species">albiceps</tp:taxon-name-part></tp:taxon-name></italic> normally breeds in carrion; newly-hatched first instar larvae feed on exudations of decomposing flesh, but the second and third larval stages are facultative predators, feeding also on the larvae of other blowfly species (<xref ref-type="bibr" rid="B80">Zumpt 1965</xref>).</p></tp:treatment-sec><tp:treatment-sec><!--Section generated to contain objects referenced in tp:taxon-treatment.--><fig id="F2" position="float" orientation="portrait"><label>Figure 2.</label><caption><p>Diagnostically important characters of Madeiran blowflies (<tp:taxon-name><tp:taxon-name-part taxon-name-part-type="order">Diptera</tp:taxon-name-part></tp:taxon-name>, <tp:taxon-name><tp:taxon-name-part taxon-name-part-type="family">Calliphoridae</tp:taxon-name-part></tp:taxon-name> <italic>s. l.</italic>): <bold>A</bold> <italic><tp:taxon-name><tp:taxon-name-part taxon-name-part-type="genus">Chrysomya</tp:taxon-name-part> <tp:taxon-name-part taxon-name-part-type="species">albiceps</tp:taxon-name-part></tp:taxon-name></italic>, basal part of wing, dorsal surface, showing haired stem vein <bold>B</bold> <italic><tp:taxon-name><tp:taxon-name-part taxon-name-part-type="genus">Stomorhina</tp:taxon-name-part> <tp:taxon-name-part taxon-name-part-type="species">lunata</tp:taxon-name-part></tp:taxon-name></italic>, basal part of wing, dorsal surface, showing haired stem vein <bold>C</bold> <italic><tp:taxon-name><tp:taxon-name-part taxon-name-part-type="genus">Calliphora</tp:taxon-name-part> <tp:taxon-name-part taxon-name-part-type="species">vicina</tp:taxon-name-part></tp:taxon-name></italic>, basal part of wing, dorsal surface, showing bare stem vein <bold>D</bold> <italic><tp:taxon-name><tp:taxon-name-part taxon-name-part-type="genus">Calliphora</tp:taxon-name-part> <tp:taxon-name-part taxon-name-part-type="species">vomitoria</tp:taxon-name-part></tp:taxon-name></italic>, thorax, upper and lower calypters <bold>E</bold> <italic><tp:taxon-name><tp:taxon-name-part taxon-name-part-type="genus">Lucilia</tp:taxon-name-part> <tp:taxon-name-part taxon-name-part-type="species">sericata</tp:taxon-name-part></tp:taxon-name></italic>, thorax, upper and lower calypters <bold>F</bold> <italic><tp:taxon-name><tp:taxon-name-part taxon-name-part-type="genus">Stomorhina</tp:taxon-name-part> <tp:taxon-name-part taxon-name-part-type="species">lunata</tp:taxon-name-part></tp:taxon-name></italic>, female, head, lateral view <bold>G</bold> <italic><tp:taxon-name><tp:taxon-name-part taxon-name-part-type="genus">Chrysomya</tp:taxon-name-part> <tp:taxon-name-part taxon-name-part-type="species">albiceps</tp:taxon-name-part></tp:taxon-name></italic>, female, head, lateral view <bold>H</bold> <italic><tp:taxon-name><tp:taxon-name-part taxon-name-part-type="genus">Chrysomya</tp:taxon-name-part> <tp:taxon-name-part taxon-name-part-type="species">megacephala</tp:taxon-name-part></tp:taxon-name></italic>, female, head, lateral view <bold>I</bold> <italic><tp:taxon-name><tp:taxon-name-part taxon-name-part-type="genus">Calliphora</tp:taxon-name-part> <tp:taxon-name-part taxon-name-part-type="species">vicina</tp:taxon-name-part></tp:taxon-name></italic>, female, head, lateral view <bold>J</bold> <italic><tp:taxon-name><tp:taxon-name-part taxon-name-part-type="genus">Calliphora</tp:taxon-name-part> <tp:taxon-name-part taxon-name-part-type="species">loewi</tp:taxon-name-part></tp:taxon-name></italic>, female, head, lateral view <bold>K</bold> <italic><tp:taxon-name><tp:taxon-name-part taxon-name-part-type="genus">Calliphora</tp:taxon-name-part> <tp:taxon-name-part taxon-name-part-type="species">vomitoria</tp:taxon-name-part></tp:taxon-name></italic>, female, head, lateral view <bold>L</bold> <italic><tp:taxon-name><tp:taxon-name-part taxon-name-part-type="genus">Lucilia</tp:taxon-name-part> <tp:taxon-name-part taxon-name-part-type="species">sericata</tp:taxon-name-part></tp:taxon-name></italic>, female, head, lateral view <bold>M</bold> <italic><tp:taxon-name><tp:taxon-name-part taxon-name-part-type="genus">Pollenia</tp:taxon-name-part> <tp:taxon-name-part taxon-name-part-type="species">rudis</tp:taxon-name-part></tp:taxon-name></italic>, female, head, lateral view <bold>N</bold> <italic><tp:taxon-name><tp:taxon-name-part taxon-name-part-type="genus">Pollenia</tp:taxon-name-part> <tp:taxon-name-part taxon-name-part-type="species">rudis</tp:taxon-name-part></tp:taxon-name></italic>, thorax, upper and lower calypters <bold>O</bold> <italic><tp:taxon-name><tp:taxon-name-part taxon-name-part-type="genus">Pollenia</tp:taxon-name-part> <tp:taxon-name-part taxon-name-part-type="species">pediculata</tp:taxon-name-part></tp:taxon-name></italic>, basal part of wing, ventral surface, showing haired node of subcostal and humeral veins <bold>P</bold> <italic><tp:taxon-name><tp:taxon-name-part taxon-name-part-type="genus">Pollenia</tp:taxon-name-part> <tp:taxon-name-part taxon-name-part-type="species">rudis</tp:taxon-name-part></tp:taxon-name></italic>, basal part of wing, ventral surface, showing bare node of subcostal and humeral veins <bold>Q</bold> <italic><tp:taxon-name><tp:taxon-name-part taxon-name-part-type="genus">Pollenia</tp:taxon-name-part> <tp:taxon-name-part taxon-name-part-type="species">angustigena</tp:taxon-name-part></tp:taxon-name></italic>, mid tibia <bold>R</bold> <italic><tp:taxon-name><tp:taxon-name-part taxon-name-part-type="genus">Pollenia</tp:taxon-name-part> <tp:taxon-name-part taxon-name-part-type="species">rudis</tp:taxon-name-part></tp:taxon-name></italic>, mid tibia. Abbreviations: <bold>ad</bold>, anterodorsal seta; <bold>ant spir</bold>, anterior spiracle; <bold>eh</bold>, eye height; <bold>gen dil</bold>, genal dilation; <bold>gdh</bold>, genal dilation height; <bold>lfm</bold>, lower facial margin; <bold>low cal</bold>, lower calypter; <bold>p pl</bold>, parafacial plate; <bold>psg</bold>, postgena; <bold>sc-h n</bold>, node subcosta-humeral vein.</p></caption><graphic xmlns:xlink="http://www.w3.org/1999/xlink" xlink:href="zookeys-634-101-g002.jpg" position="float" orientation="portrait" xlink:type="simple" id="oo_111862.jpg"/></fig><fig id="F3" position="float" orientation="portrait"><label>Figure 3.</label><caption><p>Habitus in antero-lateral view of Madeiran blowflies: <bold>A</bold> <italic><tp:taxon-name><tp:taxon-name-part taxon-name-part-type="genus">Calliphora</tp:taxon-name-part> <tp:taxon-name-part taxon-name-part-type="species">loewi</tp:taxon-name-part></tp:taxon-name></italic> <bold>B</bold> <italic><tp:taxon-name><tp:taxon-name-part taxon-name-part-type="genus">Calliphora</tp:taxon-name-part> <tp:taxon-name-part taxon-name-part-type="species">vicina</tp:taxon-name-part></tp:taxon-name></italic> <bold>C</bold> <italic><tp:taxon-name><tp:taxon-name-part taxon-name-part-type="genus">Calliphora</tp:taxon-name-part> <tp:taxon-name-part taxon-name-part-type="species">vomitoria</tp:taxon-name-part></tp:taxon-name></italic> <bold>D</bold> <italic><tp:taxon-name><tp:taxon-name-part taxon-name-part-type="genus">Chrysomya</tp:taxon-name-part> <tp:taxon-name-part taxon-name-part-type="species">albiceps</tp:taxon-name-part></tp:taxon-name></italic> <bold>E</bold> <italic><tp:taxon-name><tp:taxon-name-part taxon-name-part-type="genus">Chrysomya</tp:taxon-name-part> <tp:taxon-name-part taxon-name-part-type="species">megacephala</tp:taxon-name-part></tp:taxon-name></italic> <bold>F</bold> <italic><tp:taxon-name><tp:taxon-name-part taxon-name-part-type="genus">Lucilia</tp:taxon-name-part> <tp:taxon-name-part taxon-name-part-type="species">sericata</tp:taxon-name-part></tp:taxon-name></italic> <bold>G</bold> <italic><tp:taxon-name><tp:taxon-name-part taxon-name-part-type="genus">Pollenia</tp:taxon-name-part> <tp:taxon-name-part taxon-name-part-type="species">rudis</tp:taxon-name-part></tp:taxon-name></italic> <bold>H</bold> <italic><tp:taxon-name><tp:taxon-name-part taxon-name-part-type="genus">Stomorhina</tp:taxon-name-part> <tp:taxon-name-part taxon-name-part-type="species">lunata</tp:taxon-name-part></tp:taxon-name></italic>.</p></caption><graphic xmlns:xlink="http://www.w3.org/1999/xlink" xlink:href="zookeys-634-101-g003.jpg" position="float" orientation="portrait" xlink:type="simple" id="oo_111864.jpg"/></fig></tp:treatment-sec><ref-list><ref id="B80"><mixed-citation xmlns:xlink="http://www.w3.org/1999/xlink" xlink:type="simple">
          <person-group><name name-style="western"><surname>Zumpt</surname><given-names>F</given-names></name></person-group> (<year>1965</year>) <source>Myiasis in man and animals in the Old World.</source> <publisher-name>Butterworths</publisher-name>, <publisher-loc>London</publisher-loc>, <size units="page">267 pp</size>.</mixed-citation></ref><ref id="B26"><mixed-citation xmlns:xlink="http://www.w3.org/1999/xlink" xlink:type="simple">
          <person-group><name name-style="western"><surname>Guimarães</surname><given-names>JH</given-names></name><name name-style="western"><surname>Prado</surname><given-names>AP</given-names></name><name name-style="western"><surname>Linhares</surname><given-names>AX</given-names></name></person-group> (<year>1978</year>) <article-title>Three newly introduced blowfly species in southern Brazil (<tp:taxon-name><tp:taxon-name-part taxon-name-part-type="order">Diptera</tp:taxon-name-part></tp:taxon-name>: <tp:taxon-name><tp:taxon-name-part taxon-name-part-type="family">Calliphoridae</tp:taxon-name-part></tp:taxon-name>).</article-title> <source>Revista Brasileira de Entomologia</source> <volume>22</volume>: <fpage>53</fpage>–<lpage>60</lpage>.</mixed-citation></ref><ref id="B8"><mixed-citation xmlns:xlink="http://www.w3.org/1999/xlink" xlink:type="simple">
          <person-group><name name-style="western"><surname>Baumgartner</surname><given-names>DL</given-names></name><name name-style="western"><surname>Greenberg</surname><given-names>B</given-names></name></person-group> (<year>1984</year>) <article-title>The genus <italic><tp:taxon-name><tp:taxon-name-part taxon-name-part-type="genus">Chrysomya</tp:taxon-name-part></tp:taxon-name></italic> (<tp:taxon-name><tp:taxon-name-part taxon-name-part-type="order">Diptera</tp:taxon-name-part></tp:taxon-name>: <tp:taxon-name><tp:taxon-name-part taxon-name-part-type="family">Calliphoridae</tp:taxon-name-part></tp:taxon-name>) in the New World.</article-title> <source>Journal of Medical Entomology</source> <volume>21</volume>: <fpage>105</fpage>–<lpage>113</lpage>. doi: <ext-link xlink:type="simple" ext-link-type="doi" xlink:href="10.1093/jmedent/21.1.105">10.1093/jmedent/21.1.105</ext-link></mixed-citation></ref><ref id="B38"><mixed-citation xmlns:xlink="http://www.w3.org/1999/xlink" xlink:type="simple">
          <person-group><name name-style="western"><surname>Martínez-Sánchez</surname><given-names>A</given-names></name><name name-style="western"><surname>Rognes</surname><given-names>K</given-names></name><name name-style="western"><surname>Báez</surname><given-names>M</given-names></name></person-group> (<year>2002</year>) <article-title><tp:taxon-name><tp:taxon-name-part taxon-name-part-type="family">Calliphoridae</tp:taxon-name-part></tp:taxon-name>.</article-title> In: <person-group><name name-style="western"><surname>Carles-Tolrá</surname><given-names>M</given-names></name></person-group> (<role>Ed.</role>) <issue-title>Catálogo de los Diptera de España, Portugal y Andorra (Insecta).</issue-title> <source>Monografías de la Sociedad Entomológica Aragonesa</source> <volume>8</volume>, <publisher-loc>Zaragoza</publisher-loc>, <fpage>204</fpage>–<lpage>205</lpage>.</mixed-citation></ref><ref id="B53"><mixed-citation xmlns:xlink="http://www.w3.org/1999/xlink" xlink:type="simple">
          <person-group><name name-style="western"><surname>Prado e Castro</surname><given-names>C</given-names></name><name name-style="western"><surname>Serrano</surname><given-names>A</given-names></name><name name-style="western"><surname>Martins da Silva</surname><given-names>P</given-names></name><name name-style="western"><surname>García</surname><given-names>MD</given-names></name></person-group> (<year>2012</year>) <article-title>Carrion flies of forensic interest: a study of seasonal community composition and succession in Lisbon, Portugal.</article-title> <source>Medical and Veterinary Entomology</source> <volume>26</volume>: <fpage>417</fpage>–<lpage>431</lpage>. doi: <ext-link xlink:type="simple" ext-link-type="doi" xlink:href="10.1111/j.1365-2915.2012.01031.x">10.1111/j.1365-2915.2012.01031.x</ext-link></mixed-citation></ref><ref id="B21"><mixed-citation xmlns:xlink="http://www.w3.org/1999/xlink" xlink:type="simple">
          <person-group><name name-style="western"><surname>Grassberger</surname><given-names>M</given-names></name><name name-style="western"><surname>Friedrich</surname><given-names>E</given-names></name><name name-style="western"><surname>Reiter</surname><given-names>C</given-names></name></person-group> (<year>2003</year>) <article-title>The blowfly <italic><tp:taxon-name><tp:taxon-name-part taxon-name-part-type="genus">Chrysomya</tp:taxon-name-part> <tp:taxon-name-part taxon-name-part-type="species">albiceps</tp:taxon-name-part></tp:taxon-name></italic> (Wiedemann) (<tp:taxon-name><tp:taxon-name-part taxon-name-part-type="order">Diptera</tp:taxon-name-part></tp:taxon-name>: <tp:taxon-name><tp:taxon-name-part taxon-name-part-type="family">Calliphoridae</tp:taxon-name-part></tp:taxon-name>) as a new forensic indicator in Central Europe.</article-title> <source>International Journal of Legal Medicine</source> <volume>117</volume>: <fpage>75</fpage>–<lpage>81</lpage>.</mixed-citation></ref><ref id="B74"><mixed-citation xmlns:xlink="http://www.w3.org/1999/xlink" xlink:type="simple">
          <person-group><name name-style="western"><surname>Verves</surname><given-names>YuG</given-names></name></person-group> (<year>2004</year>) <article-title>Records of <italic><tp:taxon-name><tp:taxon-name-part taxon-name-part-type="genus">Chrysomya</tp:taxon-name-part> <tp:taxon-name-part taxon-name-part-type="species">albiceps</tp:taxon-name-part></tp:taxon-name></italic> in the Ukraine.</article-title> <source>Medical and Veterinary Entomology</source> <volume>18</volume>: <fpage>308</fpage>–<lpage>310</lpage>.</mixed-citation></ref><ref id="B69"><mixed-citation xmlns:xlink="http://www.w3.org/1999/xlink" xlink:type="simple">
          <person-group><name name-style="western"><surname>Szpila</surname><given-names>K</given-names></name><name name-style="western"><surname>Matuszewski</surname><given-names>S</given-names></name><name name-style="western"><surname>Bajerlein</surname><given-names>D</given-names></name><name name-style="western"><surname>Konwerski</surname><given-names>S</given-names></name></person-group> (<year>2008</year>) <article-title><italic><tp:taxon-name><tp:taxon-name-part taxon-name-part-type="genus">Chrysomya</tp:taxon-name-part> <tp:taxon-name-part taxon-name-part-type="species">albiceps</tp:taxon-name-part></tp:taxon-name></italic> (Wiedemann, 1819), a forensically important blowfly (<tp:taxon-name><tp:taxon-name-part taxon-name-part-type="order">Diptera</tp:taxon-name-part></tp:taxon-name>: <tp:taxon-name><tp:taxon-name-part taxon-name-part-type="family">Calliphoridae</tp:taxon-name-part></tp:taxon-name>) new for the Polish fauna.</article-title> <source>Polish Journal of Entomology</source> <volume>77</volume>: <fpage>351</fpage>–<lpage>355</lpage>.</mixed-citation></ref><ref id="B41"><mixed-citation xmlns:xlink="http://www.w3.org/1999/xlink" xlink:type="simple">
          <person-group><name name-style="western"><surname>Michalski</surname><given-names>M</given-names></name><name name-style="western"><surname>Szpila</surname><given-names>K</given-names></name></person-group> (<year>in press</year>) <article-title>New data about distribution of <italic><tp:taxon-name><tp:taxon-name-part taxon-name-part-type="genus">Chrysomya</tp:taxon-name-part> <tp:taxon-name-part taxon-name-part-type="species">albiceps</tp:taxon-name-part></tp:taxon-name></italic> (<tp:taxon-name><tp:taxon-name-part taxon-name-part-type="order">Diptera</tp:taxon-name-part></tp:taxon-name>: <tp:taxon-name><tp:taxon-name-part taxon-name-part-type="family">Calliphoridae</tp:taxon-name-part></tp:taxon-name>) in Poland.</article-title> <source>Dipteron</source>.</mixed-citation></ref></ref-list></tp:taxon-treatment>
