# Supplementary material for: The blowflies of the Madeira Archipelago: species diversity, distribution and identification (Diptera, Calliphoridae s. l.)
Source: Zookeys. 2016 Nov 21;(634):101–23. doi: 10.3897/zookeys.634.9262 (PMC5126533; doi:10.3897/zookeys.634.9262)
Supplement: XML Treatment for Chrysomya megacephala [file zookeys.634.9262-treatment5.xml]

<!DOCTYPE tp:taxon-treatment
  PUBLIC "-//TaxonX//DTD Taxonomic Treatment Publishing DTD v0 20100105//EN" "tax-treatment-NSO.dtd">
<tp:taxon-treatment xmlns:tp="http://www.plazi.org/taxpub"><tp:treatment-meta><kwd-group><label>Taxon classification</label><kwd><named-content content-type="kingdom">Animalia</named-content></kwd><kwd><named-content content-type="order">Diptera</named-content></kwd><kwd><named-content content-type="family">Calliphoridae</named-content></kwd></kwd-group><mixed-citation publication-type="journal"><person-group><name><surname>Prado e Castro</surname><given-names>Catarina</given-names></name><name><surname>Szpila</surname><given-names>Krzysztof</given-names></name><name><surname>Martínez-Sánchez</surname><given-names>Anabel</given-names></name><name><surname>Rego</surname><given-names/></name><name><surname>Silva</surname><given-names>Isamberto</given-names></name><name><surname>Serrano</surname><given-names>Artur R.M.</given-names></name><name><surname>Boieiro</surname><given-names>Mário</given-names></name></person-group><article-title>The blowflies of the Madeira Archipelago: species diversity, distribution and identification (<tp:taxon-name><tp:taxon-name-part taxon-name-part-type="order">Diptera</tp:taxon-name-part></tp:taxon-name>, <tp:taxon-name><tp:taxon-name-part taxon-name-part-type="family">Calliphoridae</tp:taxon-name-part></tp:taxon-name> <italic>s. l.</italic>)</article-title><source>Zookeys</source><day>21</day><month>11</month><year>2016</year><volume>2016</volume><issue>634</issue><fpage>101</fpage><lpage>123</lpage><pub-id pub-id-type="doi">10.3897/zookeys.634.9262</pub-id></mixed-citation></tp:treatment-meta><tp:nomenclature><tp:taxon-name>
              <tp:taxon-name-part taxon-name-part-type="genus">Chrysomya</tp:taxon-name-part>
              <tp:taxon-name-part taxon-name-part-type="species">megacephala</tp:taxon-name-part>
            </tp:taxon-name><tp:taxon-authority>(Fabricius, 1794)</tp:taxon-authority><xref ref-type="fig" rid="F2">Figs 2H</xref><xref ref-type="fig" rid="F3">, 3E</xref><!--PageBreak--></tp:nomenclature><tp:treatment-sec sec-type="Records" id="SECID0EECAI"><title>Records.</title><p>Madeira: Funchal (<xref ref-type="bibr" rid="B4">Báez 1990</xref>).</p></tp:treatment-sec><tp:treatment-sec sec-type="remarks" id="SECID0EOCAI"><title>Remarks.</title><p>
              <italic><tp:taxon-name><tp:taxon-name-part taxon-name-part-type="genus">Chrysomya</tp:taxon-name-part> <tp:taxon-name-part taxon-name-part-type="species">megacephala</tp:taxon-name-part></tp:taxon-name></italic> is widely distributed over the Oriental and Australasian regions, also occurring in many neighbouring parts of the Palaearctic Region (<xref ref-type="bibr" rid="B80">Zumpt 1965</xref>). It was introduced in South America (<xref ref-type="bibr" rid="B26">Guimarães et al. 1978</xref>), probably from southern Africa (<xref ref-type="bibr" rid="B8">Baumgartner and Greenberg 1984</xref>), and into the United States (<xref ref-type="bibr" rid="B23">Greenberg 1988</xref>). In Europe it is known from Spain (<xref ref-type="bibr" rid="B36">Martínez-Sánchez et al. 2001</xref>), Portugal (<xref ref-type="bibr" rid="B52">Prado e Castro and García 2009</xref>), Malta (<xref ref-type="bibr" rid="B17">Ebejer 2007</xref>) and from the archipelagos of Madeira (<xref ref-type="bibr" rid="B4">Báez 1990</xref>) and the Canaries (<xref ref-type="bibr" rid="B6">Báez et al. 1981</xref>). <italic><tp:taxon-name><tp:taxon-name-part taxon-name-part-type="genus">Chrysomya</tp:taxon-name-part> <tp:taxon-name-part taxon-name-part-type="species">megacephala</tp:taxon-name-part></tp:taxon-name></italic> is normally a faeces and carrion breeder (<xref ref-type="bibr" rid="B80">Zumpt 1965</xref>), considered a dangerous dipteran vector of pathogens (<xref ref-type="bibr" rid="B77">Wells 1991</xref>) and a major pest of fish products (<xref ref-type="bibr" rid="B76">Wall et al. 2001</xref>).</p></tp:treatment-sec><tp:treatment-sec><!--Section generated to contain objects referenced in tp:taxon-treatment.--><fig id="F2" position="float" orientation="portrait"><label>Figure 2.</label><caption><p>Diagnostically important characters of Madeiran blowflies (<tp:taxon-name><tp:taxon-name-part taxon-name-part-type="order">Diptera</tp:taxon-name-part></tp:taxon-name>, <tp:taxon-name><tp:taxon-name-part taxon-name-part-type="family">Calliphoridae</tp:taxon-name-part></tp:taxon-name> <italic>s. l.</italic>): <bold>A</bold> <italic><tp:taxon-name><tp:taxon-name-part taxon-name-part-type="genus">Chrysomya</tp:taxon-name-part> <tp:taxon-name-part taxon-name-part-type="species">albiceps</tp:taxon-name-part></tp:taxon-name></italic>, basal part of wing, dorsal surface, showing haired stem vein <bold>B</bold> <italic><tp:taxon-name><tp:taxon-name-part taxon-name-part-type="genus">Stomorhina</tp:taxon-name-part> <tp:taxon-name-part taxon-name-part-type="species">lunata</tp:taxon-name-part></tp:taxon-name></italic>, basal part of wing, dorsal surface, showing haired stem vein <bold>C</bold> <italic><tp:taxon-name><tp:taxon-name-part taxon-name-part-type="genus">Calliphora</tp:taxon-name-part> <tp:taxon-name-part taxon-name-part-type="species">vicina</tp:taxon-name-part></tp:taxon-name></italic>, basal part of wing, dorsal surface, showing bare stem vein <bold>D</bold> <italic><tp:taxon-name><tp:taxon-name-part taxon-name-part-type="genus">Calliphora</tp:taxon-name-part> <tp:taxon-name-part taxon-name-part-type="species">vomitoria</tp:taxon-name-part></tp:taxon-name></italic>, thorax, upper and lower calypters <bold>E</bold> <italic><tp:taxon-name><tp:taxon-name-part taxon-name-part-type="genus">Lucilia</tp:taxon-name-part> <tp:taxon-name-part taxon-name-part-type="species">sericata</tp:taxon-name-part></tp:taxon-name></italic>, thorax, upper and lower calypters <bold>F</bold> <italic><tp:taxon-name><tp:taxon-name-part taxon-name-part-type="genus">Stomorhina</tp:taxon-name-part> <tp:taxon-name-part taxon-name-part-type="species">lunata</tp:taxon-name-part></tp:taxon-name></italic>, female, head, lateral view <bold>G</bold> <italic><tp:taxon-name><tp:taxon-name-part taxon-name-part-type="genus">Chrysomya</tp:taxon-name-part> <tp:taxon-name-part taxon-name-part-type="species">albiceps</tp:taxon-name-part></tp:taxon-name></italic>, female, head, lateral view <bold>H</bold> <italic><tp:taxon-name><tp:taxon-name-part taxon-name-part-type="genus">Chrysomya</tp:taxon-name-part> <tp:taxon-name-part taxon-name-part-type="species">megacephala</tp:taxon-name-part></tp:taxon-name></italic>, female, head, lateral view <bold>I</bold> <italic><tp:taxon-name><tp:taxon-name-part taxon-name-part-type="genus">Calliphora</tp:taxon-name-part> <tp:taxon-name-part taxon-name-part-type="species">vicina</tp:taxon-name-part></tp:taxon-name></italic>, female, head, lateral view <bold>J</bold> <italic><tp:taxon-name><tp:taxon-name-part taxon-name-part-type="genus">Calliphora</tp:taxon-name-part> <tp:taxon-name-part taxon-name-part-type="species">loewi</tp:taxon-name-part></tp:taxon-name></italic>, female, head, lateral view <bold>K</bold> <italic><tp:taxon-name><tp:taxon-name-part taxon-name-part-type="genus">Calliphora</tp:taxon-name-part> <tp:taxon-name-part taxon-name-part-type="species">vomitoria</tp:taxon-name-part></tp:taxon-name></italic>, female, head, lateral view <bold>L</bold> <italic><tp:taxon-name><tp:taxon-name-part taxon-name-part-type="genus">Lucilia</tp:taxon-name-part> <tp:taxon-name-part taxon-name-part-type="species">sericata</tp:taxon-name-part></tp:taxon-name></italic>, female, head, lateral view <bold>M</bold> <italic><tp:taxon-name><tp:taxon-name-part taxon-name-part-type="genus">Pollenia</tp:taxon-name-part> <tp:taxon-name-part taxon-name-part-type="species">rudis</tp:taxon-name-part></tp:taxon-name></italic>, female, head, lateral view <bold>N</bold> <italic><tp:taxon-name><tp:taxon-name-part taxon-name-part-type="genus">Pollenia</tp:taxon-name-part> <tp:taxon-name-part taxon-name-part-type="species">rudis</tp:taxon-name-part></tp:taxon-name></italic>, thorax, upper and lower calypters <bold>O</bold> <italic><tp:taxon-name><tp:taxon-name-part taxon-name-part-type="genus">Pollenia</tp:taxon-name-part> <tp:taxon-name-part taxon-name-part-type="species">pediculata</tp:taxon-name-part></tp:taxon-name></italic>, basal part of wing, ventral surface, showing haired node of subcostal and humeral veins <bold>P</bold> <italic><tp:taxon-name><tp:taxon-name-part taxon-name-part-type="genus">Pollenia</tp:taxon-name-part> <tp:taxon-name-part taxon-name-part-type="species">rudis</tp:taxon-name-part></tp:taxon-name></italic>, basal part of wing, ventral surface, showing bare node of subcostal and humeral veins <bold>Q</bold> <italic><tp:taxon-name><tp:taxon-name-part taxon-name-part-type="genus">Pollenia</tp:taxon-name-part> <tp:taxon-name-part taxon-name-part-type="species">angustigena</tp:taxon-name-part></tp:taxon-name></italic>, mid tibia <bold>R</bold> <italic><tp:taxon-name><tp:taxon-name-part taxon-name-part-type="genus">Pollenia</tp:taxon-name-part> <tp:taxon-name-part taxon-name-part-type="species">rudis</tp:taxon-name-part></tp:taxon-name></italic>, mid tibia. Abbreviations: <bold>ad</bold>, anterodorsal seta; <bold>ant spir</bold>, anterior spiracle; <bold>eh</bold>, eye height; <bold>gen dil</bold>, genal dilation; <bold>gdh</bold>, genal dilation height; <bold>lfm</bold>, lower facial margin; <bold>low cal</bold>, lower calypter; <bold>p pl</bold>, parafacial plate; <bold>psg</bold>, postgena; <bold>sc-h n</bold>, node subcosta-humeral vein.</p></caption><graphic xmlns:xlink="http://www.w3.org/1999/xlink" xlink:href="zookeys-634-101-g002.jpg" position="float" orientation="portrait" xlink:type="simple" id="oo_111862.jpg"/></fig><fig id="F3" position="float" orientation="portrait"><label>Figure 3.</label><caption><p>Habitus in antero-lateral view of Madeiran blowflies: <bold>A</bold> <italic><tp:taxon-name><tp:taxon-name-part taxon-name-part-type="genus">Calliphora</tp:taxon-name-part> <tp:taxon-name-part taxon-name-part-type="species">loewi</tp:taxon-name-part></tp:taxon-name></italic> <bold>B</bold> <italic><tp:taxon-name><tp:taxon-name-part taxon-name-part-type="genus">Calliphora</tp:taxon-name-part> <tp:taxon-name-part taxon-name-part-type="species">vicina</tp:taxon-name-part></tp:taxon-name></italic> <bold>C</bold> <italic><tp:taxon-name><tp:taxon-name-part taxon-name-part-type="genus">Calliphora</tp:taxon-name-part> <tp:taxon-name-part taxon-name-part-type="species">vomitoria</tp:taxon-name-part></tp:taxon-name></italic> <bold>D</bold> <italic><tp:taxon-name><tp:taxon-name-part taxon-name-part-type="genus">Chrysomya</tp:taxon-name-part> <tp:taxon-name-part taxon-name-part-type="species">albiceps</tp:taxon-name-part></tp:taxon-name></italic> <bold>E</bold> <italic><tp:taxon-name><tp:taxon-name-part taxon-name-part-type="genus">Chrysomya</tp:taxon-name-part> <tp:taxon-name-part taxon-name-part-type="species">megacephala</tp:taxon-name-part></tp:taxon-name></italic> <bold>F</bold> <italic><tp:taxon-name><tp:taxon-name-part taxon-name-part-type="genus">Lucilia</tp:taxon-name-part> <tp:taxon-name-part taxon-name-part-type="species">sericata</tp:taxon-name-part></tp:taxon-name></italic> <bold>G</bold> <italic><tp:taxon-name><tp:taxon-name-part taxon-name-part-type="genus">Pollenia</tp:taxon-name-part> <tp:taxon-name-part taxon-name-part-type="species">rudis</tp:taxon-name-part></tp:taxon-name></italic> <bold>H</bold> <italic><tp:taxon-name><tp:taxon-name-part taxon-name-part-type="genus">Stomorhina</tp:taxon-name-part> <tp:taxon-name-part taxon-name-part-type="species">lunata</tp:taxon-name-part></tp:taxon-name></italic>.</p></caption><graphic xmlns:xlink="http://www.w3.org/1999/xlink" xlink:href="zookeys-634-101-g003.jpg" position="float" orientation="portrait" xlink:type="simple" id="oo_111864.jpg"/></fig></tp:treatment-sec><ref-list><ref id="B4"><mixed-citation xmlns:xlink="http://www.w3.org/1999/xlink" xlink:type="simple">
          <person-group><name name-style="western"><surname>Báez</surname><given-names>M</given-names></name></person-group> (<year>1990</year>) <article-title>Immigration of the oriental latrine fly, <italic><tp:taxon-name><tp:taxon-name-part taxon-name-part-type="genus">Chrysomya</tp:taxon-name-part> <tp:taxon-name-part taxon-name-part-type="species">megacephala</tp:taxon-name-part></tp:taxon-name></italic> (Fabricius), into Madeira (<tp:taxon-name><tp:taxon-name-part taxon-name-part-type="order">Diptera</tp:taxon-name-part></tp:taxon-name>, <tp:taxon-name><tp:taxon-name-part taxon-name-part-type="family">Calliphoridae</tp:taxon-name-part></tp:taxon-name>).</article-title> <source>Bocagiana</source> <volume>141</volume>: <fpage>1</fpage>–<lpage>2</lpage>.</mixed-citation></ref><ref id="B80"><mixed-citation xmlns:xlink="http://www.w3.org/1999/xlink" xlink:type="simple">
          <person-group><name name-style="western"><surname>Zumpt</surname><given-names>F</given-names></name></person-group> (<year>1965</year>) <source>Myiasis in man and animals in the Old World.</source> <publisher-name>Butterworths</publisher-name>, <publisher-loc>London</publisher-loc>, <size units="page">267 pp</size>.</mixed-citation></ref><ref id="B26"><mixed-citation xmlns:xlink="http://www.w3.org/1999/xlink" xlink:type="simple">
          <person-group><name name-style="western"><surname>Guimarães</surname><given-names>JH</given-names></name><name name-style="western"><surname>Prado</surname><given-names>AP</given-names></name><name name-style="western"><surname>Linhares</surname><given-names>AX</given-names></name></person-group> (<year>1978</year>) <article-title>Three newly introduced blowfly species in southern Brazil (<tp:taxon-name><tp:taxon-name-part taxon-name-part-type="order">Diptera</tp:taxon-name-part></tp:taxon-name>: <tp:taxon-name><tp:taxon-name-part taxon-name-part-type="family">Calliphoridae</tp:taxon-name-part></tp:taxon-name>).</article-title> <source>Revista Brasileira de Entomologia</source> <volume>22</volume>: <fpage>53</fpage>–<lpage>60</lpage>.</mixed-citation></ref><ref id="B8"><mixed-citation xmlns:xlink="http://www.w3.org/1999/xlink" xlink:type="simple">
          <person-group><name name-style="western"><surname>Baumgartner</surname><given-names>DL</given-names></name><name name-style="western"><surname>Greenberg</surname><given-names>B</given-names></name></person-group> (<year>1984</year>) <article-title>The genus <italic><tp:taxon-name><tp:taxon-name-part taxon-name-part-type="genus">Chrysomya</tp:taxon-name-part></tp:taxon-name></italic> (<tp:taxon-name><tp:taxon-name-part taxon-name-part-type="order">Diptera</tp:taxon-name-part></tp:taxon-name>: <tp:taxon-name><tp:taxon-name-part taxon-name-part-type="family">Calliphoridae</tp:taxon-name-part></tp:taxon-name>) in the New World.</article-title> <source>Journal of Medical Entomology</source> <volume>21</volume>: <fpage>105</fpage>–<lpage>113</lpage>. doi: <ext-link xlink:type="simple" ext-link-type="doi" xlink:href="10.1093/jmedent/21.1.105">10.1093/jmedent/21.1.105</ext-link></mixed-citation></ref><ref id="B23"><mixed-citation xmlns:xlink="http://www.w3.org/1999/xlink" xlink:type="simple">
          <person-group><name name-style="western"><surname>Greenberg</surname><given-names>B</given-names></name></person-group> (<year>1988</year>) <article-title><italic><tp:taxon-name><tp:taxon-name-part taxon-name-part-type="genus">Chrysomya</tp:taxon-name-part> <tp:taxon-name-part taxon-name-part-type="species">megacephala</tp:taxon-name-part></tp:taxon-name></italic> (F.) (<tp:taxon-name><tp:taxon-name-part taxon-name-part-type="order">Diptera</tp:taxon-name-part></tp:taxon-name>: <tp:taxon-name><tp:taxon-name-part taxon-name-part-type="family">Calliphoridae</tp:taxon-name-part></tp:taxon-name>) collected in North America and notes on <italic><tp:taxon-name><tp:taxon-name-part taxon-name-part-type="genus">Chrysomya</tp:taxon-name-part></tp:taxon-name></italic> species present in the New World.</article-title> <source>Journal of Medical Entomology</source> <volume>25</volume>: <fpage>199</fpage>–<lpage>200</lpage>. doi: <ext-link xlink:type="simple" ext-link-type="doi" xlink:href="10.1093/jmedent/25.3.199">10.1093/jmedent/25.3.199</ext-link></mixed-citation></ref><ref id="B36"><mixed-citation xmlns:xlink="http://www.w3.org/1999/xlink" xlink:type="simple">
          <person-group><name name-style="western"><surname>Martínez-Sánchez</surname><given-names>A</given-names></name><name name-style="western"><surname>Marcos-García</surname><given-names>MA</given-names></name><name name-style="western"><surname>Rojo</surname><given-names>S</given-names></name></person-group> (<year>2001</year>) <article-title>First collection of <italic><tp:taxon-name><tp:taxon-name-part taxon-name-part-type="genus">Chrysomya</tp:taxon-name-part> <tp:taxon-name-part taxon-name-part-type="species">megacephala</tp:taxon-name-part></tp:taxon-name></italic> (Fabr.) in Europe (<tp:taxon-name><tp:taxon-name-part taxon-name-part-type="order">Diptera</tp:taxon-name-part></tp:taxon-name>: <tp:taxon-name><tp:taxon-name-part taxon-name-part-type="family">Calliphoridae</tp:taxon-name-part></tp:taxon-name>).</article-title> <source>Pan-Pacific Entomologist</source> <volume>77</volume>: <fpage>240</fpage>–<lpage>243</lpage>.</mixed-citation></ref><ref id="B52"><mixed-citation xmlns:xlink="http://www.w3.org/1999/xlink" xlink:type="simple">
          <person-group><name name-style="western"><surname>Prado e Castro</surname><given-names>C</given-names></name><name name-style="western"><surname>García</surname><given-names>MD</given-names></name></person-group> (<year>2009</year>) <article-title>First record of <italic><tp:taxon-name><tp:taxon-name-part taxon-name-part-type="genus">Chrysomya</tp:taxon-name-part> <tp:taxon-name-part taxon-name-part-type="species">megacephala</tp:taxon-name-part></tp:taxon-name></italic> (Fabricius, 1794) (<tp:taxon-name><tp:taxon-name-part taxon-name-part-type="order">Diptera</tp:taxon-name-part></tp:taxon-name>, <tp:taxon-name><tp:taxon-name-part taxon-name-part-type="family">Calliphoridae</tp:taxon-name-part></tp:taxon-name>) from Portugal.</article-title> <source>Graellsia</source> <volume>65</volume>: <fpage>75</fpage>–<lpage>77</lpage>. doi: <ext-link xlink:type="simple" ext-link-type="doi" xlink:href="10.3989/graellsia.2009.v65.i1.139">10.3989/graellsia.2009.v65.i1.139</ext-link></mixed-citation></ref><ref id="B17"><mixed-citation xmlns:xlink="http://www.w3.org/1999/xlink" xlink:type="simple">
          <person-group><name name-style="western"><surname>Ebejer</surname><given-names>MJ</given-names></name></person-group> (<year>2007</year>) <article-title>The occurrence of <italic><tp:taxon-name><tp:taxon-name-part taxon-name-part-type="genus">Chrysomya</tp:taxon-name-part> <tp:taxon-name-part taxon-name-part-type="species">megacephala</tp:taxon-name-part></tp:taxon-name></italic> (Fabricius) (<tp:taxon-name><tp:taxon-name-part taxon-name-part-type="order">Diptera</tp:taxon-name-part></tp:taxon-name>, <tp:taxon-name><tp:taxon-name-part taxon-name-part-type="suborder">Brachycera</tp:taxon-name-part></tp:taxon-name>) in Malta and records of other <tp:taxon-name><tp:taxon-name-part taxon-name-part-type="family">Calliphoridae</tp:taxon-name-part></tp:taxon-name> from the Maltese Islands.</article-title> <source>Entomologist’s Monthly Magazine</source> <volume>143</volume>: <fpage>165</fpage>–<lpage>170</lpage>.</mixed-citation></ref><ref id="B6"><mixed-citation xmlns:xlink="http://www.w3.org/1999/xlink" xlink:type="simple">
          <person-group><name name-style="western"><surname>Báez</surname><given-names>M</given-names></name><name name-style="western"><surname>Ortega</surname><given-names>G</given-names></name><name name-style="western"><surname>Kurahashi</surname><given-names>H</given-names></name></person-group> (<year>1981</year>) <article-title>Immigration of the Oriental Latrine Fly, <italic><tp:taxon-name><tp:taxon-name-part taxon-name-part-type="genus">Chrysomya</tp:taxon-name-part> <tp:taxon-name-part taxon-name-part-type="species">megacephala</tp:taxon-name-part></tp:taxon-name></italic> (Fabricius) and the Afrotropical Filth Fly <italic><tp:taxon-name><tp:taxon-name-part taxon-name-part-type="genus">Ch.</tp:taxon-name-part> <tp:taxon-name-part taxon-name-part-type="species">chloropyga</tp:taxon-name-part></tp:taxon-name></italic> (Wiedemann), into the Canary Islands (<tp:taxon-name><tp:taxon-name-part taxon-name-part-type="order">Diptera</tp:taxon-name-part></tp:taxon-name>: <tp:taxon-name><tp:taxon-name-part taxon-name-part-type="family">Calliphoridae</tp:taxon-name-part></tp:taxon-name>).</article-title> <source>Kontyu</source> <volume>49</volume>: <fpage>712</fpage>–<lpage>714</lpage>.</mixed-citation></ref><ref id="B77"><mixed-citation xmlns:xlink="http://www.w3.org/1999/xlink" xlink:type="simple">
          <person-group><name name-style="western"><surname>Wells</surname><given-names>J</given-names></name></person-group> (<year>1991</year>) <article-title><italic><tp:taxon-name><tp:taxon-name-part taxon-name-part-type="genus">Chrysomya</tp:taxon-name-part> <tp:taxon-name-part taxon-name-part-type="species">megacephala</tp:taxon-name-part></tp:taxon-name></italic> (<tp:taxon-name><tp:taxon-name-part taxon-name-part-type="order">Diptera</tp:taxon-name-part></tp:taxon-name>: <tp:taxon-name><tp:taxon-name-part taxon-name-part-type="family">Calliphoridae</tp:taxon-name-part></tp:taxon-name>) has reached the continental United States: review of its biology, pest status, and spread around the world.</article-title> <source>Journal of Medical Entomology</source> <volume>28</volume>: <fpage>471</fpage>–<lpage>473</lpage>. doi: <ext-link xlink:type="simple" ext-link-type="doi" xlink:href="10.1093/jmedent/28.3.471">10.1093/jmedent/28.3.471</ext-link></mixed-citation></ref><ref id="B76"><mixed-citation xmlns:xlink="http://www.w3.org/1999/xlink" xlink:type="simple">
          <person-group><name name-style="western"><surname>Wall</surname><given-names>R</given-names></name><name name-style="western"><surname>Howard</surname><given-names>JJ</given-names></name><name name-style="western"><surname>Bindu</surname><given-names>J</given-names></name></person-group> (<year>2001</year>) <article-title>The seasonal abundance of blowflies infesting drying fish in south-west India.</article-title> <source>Journal of Applied Ecology</source> <volume>24</volume>: <fpage>223</fpage>–<lpage>227</lpage>. doi: <ext-link xlink:type="simple" ext-link-type="doi" xlink:href="10.1046/j.1365-2664.2001.00588.x">10.1046/j.1365-2664.2001.00588.x</ext-link></mixed-citation></ref></ref-list></tp:taxon-treatment>
