# Supplementary material for: The blowflies of the Madeira Archipelago: species diversity, distribution and identification (Diptera, Calliphoridae s. l.)
Source: Zookeys. 2016 Nov 21;(634):101–23. doi: 10.3897/zookeys.634.9262 (PMC5126533; doi:10.3897/zookeys.634.9262)
Supplement: XML Treatment for Pollenia angustigena [file zookeys.634.9262-treatment7.xml]

<!DOCTYPE tp:taxon-treatment
  PUBLIC "-//TaxonX//DTD Taxonomic Treatment Publishing DTD v0 20100105//EN" "tax-treatment-NSO.dtd">
<tp:taxon-treatment xmlns:tp="http://www.plazi.org/taxpub"><tp:treatment-meta><kwd-group><label>Taxon classification</label><kwd><named-content content-type="kingdom">Animalia</named-content></kwd><kwd><named-content content-type="order">Diptera</named-content></kwd><kwd><named-content content-type="family">Calliphoridae</named-content></kwd></kwd-group><mixed-citation publication-type="journal"><person-group><name><surname>Prado e Castro</surname><given-names>Catarina</given-names></name><name><surname>Szpila</surname><given-names>Krzysztof</given-names></name><name><surname>Martínez-Sánchez</surname><given-names>Anabel</given-names></name><name><surname>Rego</surname><given-names/></name><name><surname>Silva</surname><given-names>Isamberto</given-names></name><name><surname>Serrano</surname><given-names>Artur R.M.</given-names></name><name><surname>Boieiro</surname><given-names>Mário</given-names></name></person-group><article-title>The blowflies of the Madeira Archipelago: species diversity, distribution and identification (<tp:taxon-name><tp:taxon-name-part taxon-name-part-type="order">Diptera</tp:taxon-name-part></tp:taxon-name>, <tp:taxon-name><tp:taxon-name-part taxon-name-part-type="family">Calliphoridae</tp:taxon-name-part></tp:taxon-name> <italic>s. l.</italic>)</article-title><source>Zookeys</source><day>21</day><month>11</month><year>2016</year><volume>2016</volume><issue>634</issue><fpage>101</fpage><lpage>123</lpage><pub-id pub-id-type="doi">10.3897/zookeys.634.9262</pub-id></mixed-citation></tp:treatment-meta><tp:nomenclature><tp:taxon-name>
              <tp:taxon-name-part taxon-name-part-type="genus">Pollenia</tp:taxon-name-part>
              <tp:taxon-name-part taxon-name-part-type="species">angustigena</tp:taxon-name-part>
            </tp:taxon-name><tp:taxon-authority>Wainwright, 1940</tp:taxon-authority></tp:nomenclature><tp:treatment-sec sec-type="Records" id="SECID0EKIAI"><title>Records.</title><p>Madeira: Madeira (<xref ref-type="bibr" rid="B55">Rognes 1987</xref>).</p></tp:treatment-sec><tp:treatment-sec sec-type="remarks" id="SECID0EUIAI"><title>Remarks.</title><p>This species is cited from most countries of Europe and from the Nearctic Region (<xref ref-type="bibr" rid="B56">Rognes 1991</xref>). In Europe, <italic><tp:taxon-name><tp:taxon-name-part taxon-name-part-type="genus">Pollenia</tp:taxon-name-part> <tp:taxon-name-part taxon-name-part-type="species">angustigena</tp:taxon-name-part></tp:taxon-name></italic> can be found from the southern parts of Norway and Finland to Italy and the Iberian Peninsula (<xref ref-type="bibr" rid="B38">Martínez-Sánchez et al. 2002</xref>). In the Iberian Peninsula the species seems to be restricted to high altitudes (from 300 m to above 1200 m) (<xref ref-type="bibr" rid="B39">Martínez-Sánchez et al. 1998</xref>). No specimens were caught in this study but the species was previously cited from Madeira (<xref ref-type="bibr" rid="B55">Rognes 1987</xref>, <xref ref-type="bibr" rid="B37">Martínez-Sánchez and Rognes 2008</xref>). Adults of this fly are active mostly from March to October with peaks in early spring in the northern parts of its range (<xref ref-type="bibr" rid="B56">Rognes 1991</xref>). As the rest of <italic><tp:taxon-name><tp:taxon-name-part taxon-name-part-type="genus">Pollenia</tp:taxon-name-part></tp:taxon-name></italic> spp., it is a predator on earthworm species (<xref ref-type="bibr" rid="B55">Rognes 1987</xref>). The egg and first instar larva of this species were described by <xref ref-type="bibr" rid="B25">Grzywacz et al. (2012)</xref> and <!--PageBreak--><xref ref-type="bibr" rid="B66">Szpila (2003)</xref>, respectively, and their morphology is significantly different compared to that of necrophagous blowflies.</p></tp:treatment-sec><ref-list><ref id="B55"><mixed-citation xmlns:xlink="http://www.w3.org/1999/xlink" xlink:type="simple">
          <person-group><name name-style="western"><surname>Rognes</surname><given-names>K</given-names></name></person-group> (<year>1987</year>) <article-title>The taxonomy of the <italic><tp:taxon-name><tp:taxon-name-part taxon-name-part-type="genus">Pollenia</tp:taxon-name-part> <tp:taxon-name-part taxon-name-part-type="species">rudis</tp:taxon-name-part></tp:taxon-name></italic> species-group in the Holarctic Region (<tp:taxon-name><tp:taxon-name-part taxon-name-part-type="order">Diptera</tp:taxon-name-part></tp:taxon-name>: <tp:taxon-name><tp:taxon-name-part taxon-name-part-type="family">Calliphoridae</tp:taxon-name-part></tp:taxon-name>).</article-title> <source>Systematic Entomology</source> <volume>12</volume>: <fpage>475</fpage>–<lpage>502</lpage>. doi: <ext-link xlink:type="simple" ext-link-type="doi" xlink:href="10.1111/j.1365-3113.1987.tb00219.x">10.1111/j.1365-3113.1987.tb00219.x</ext-link></mixed-citation></ref><ref id="B56"><mixed-citation xmlns:xlink="http://www.w3.org/1999/xlink" xlink:type="simple">
          <person-group><name name-style="western"><surname>Rognes</surname><given-names>K</given-names></name></person-group> (<year>1991</year>) <article-title>Blowflies (<tp:taxon-name><tp:taxon-name-part taxon-name-part-type="order">Diptera</tp:taxon-name-part></tp:taxon-name>, <tp:taxon-name><tp:taxon-name-part taxon-name-part-type="family">Calliphoridae</tp:taxon-name-part></tp:taxon-name>) of Fennoscandia and Denmark.</article-title> <source>Fauna Entomologica Scandinavica</source> <volume>24</volume>: <fpage>1</fpage>–<lpage>272</lpage>.</mixed-citation></ref><ref id="B38"><mixed-citation xmlns:xlink="http://www.w3.org/1999/xlink" xlink:type="simple">
          <person-group><name name-style="western"><surname>Martínez-Sánchez</surname><given-names>A</given-names></name><name name-style="western"><surname>Rognes</surname><given-names>K</given-names></name><name name-style="western"><surname>Báez</surname><given-names>M</given-names></name></person-group> (<year>2002</year>) <article-title><tp:taxon-name><tp:taxon-name-part taxon-name-part-type="family">Calliphoridae</tp:taxon-name-part></tp:taxon-name>.</article-title> In: <person-group><name name-style="western"><surname>Carles-Tolrá</surname><given-names>M</given-names></name></person-group> (<role>Ed.</role>) <issue-title>Catálogo de los Diptera de España, Portugal y Andorra (Insecta).</issue-title> <source>Monografías de la Sociedad Entomológica Aragonesa</source> <volume>8</volume>, <publisher-loc>Zaragoza</publisher-loc>, <fpage>204</fpage>–<lpage>205</lpage>.</mixed-citation></ref><ref id="B39"><mixed-citation xmlns:xlink="http://www.w3.org/1999/xlink" xlink:type="simple">
          <person-group><name name-style="western"><surname>Martínez-Sánchez</surname><given-names>A</given-names></name><name name-style="western"><surname>Rojo</surname><given-names>S</given-names></name><name name-style="western"><surname>Rognes</surname><given-names>K</given-names></name><name name-style="western"><surname>Marcos-Garcia</surname><given-names>MA</given-names></name></person-group> (<year>1998</year>) <article-title>Califóridos con interés faunistico en agroecosistemas de dehesa y catálogo de las especies ibéricas de <tp:taxon-name><tp:taxon-name-part taxon-name-part-type="subfamily">Polleniinae</tp:taxon-name-part></tp:taxon-name> (<tp:taxon-name><tp:taxon-name-part taxon-name-part-type="order">Diptera</tp:taxon-name-part></tp:taxon-name>: <tp:taxon-name><tp:taxon-name-part taxon-name-part-type="family">Calliphoridae</tp:taxon-name-part></tp:taxon-name>).</article-title> <source>Boletín de la Asociación Española de Entomologia</source> <volume>22</volume>: <fpage>171</fpage>–<lpage>183</lpage>.</mixed-citation></ref><ref id="B37"><mixed-citation xmlns:xlink="http://www.w3.org/1999/xlink" xlink:type="simple">
          <person-group><name name-style="western"><surname>Martínez-Sánchez</surname><given-names>A</given-names></name><name name-style="western"><surname>Rognes</surname><given-names>K</given-names></name></person-group> (<year>2008</year>) <source><tp:taxon-name><tp:taxon-name-part taxon-name-part-type="family">Calliphoridae</tp:taxon-name-part></tp:taxon-name>. In: Borges PAV, Abreu C, Aguiar AMF, Carvalho P, Jardim R, Melo I, Oliveira P, Sérgio C, Serrano ARM, Vieira P (Eds) A list of the terrestrial fungi, flora and fauna of Madeira and Selvagens archipelagos.</source> <publisher-name>Direcção Regional do Ambiente da Madeira and Universidade dos Açores</publisher-name>, Funchal and Angra do Heroismo, <size units="page">329 pp</size>.</mixed-citation></ref><ref id="B25"><mixed-citation xmlns:xlink="http://www.w3.org/1999/xlink" xlink:type="simple">
          <person-group><name name-style="western"><surname>Grzywacz</surname><given-names>A</given-names></name><name name-style="western"><surname>Szpila</surname><given-names>K</given-names></name><name name-style="western"><surname>Pape</surname><given-names>T</given-names></name></person-group> (<year>2012</year>) <article-title>Egg morphology of nine species of <italic><tp:taxon-name><tp:taxon-name-part taxon-name-part-type="genus">Pollenia</tp:taxon-name-part></tp:taxon-name></italic> Robineau-Desvoidy, 1830 (<tp:taxon-name><tp:taxon-name-part taxon-name-part-type="order">Diptera</tp:taxon-name-part></tp:taxon-name>: <tp:taxon-name><tp:taxon-name-part taxon-name-part-type="family">Calliphoridae</tp:taxon-name-part></tp:taxon-name>).</article-title> <source>Microscopy Research and Technique</source> <volume>75</volume>: <fpage>955</fpage>–<lpage>967</lpage>. doi: <ext-link xlink:type="simple" ext-link-type="doi" xlink:href="10.1002/jemt.22020">10.1002/jemt.22020</ext-link></mixed-citation></ref><ref id="B66"><mixed-citation xmlns:xlink="http://www.w3.org/1999/xlink" xlink:type="simple">
          <person-group><name name-style="western"><surname>Szpila</surname><given-names>K</given-names></name></person-group> (<year>2003</year>) <article-title>First instar larvae of nine West-Palaearctic species of <italic><tp:taxon-name><tp:taxon-name-part taxon-name-part-type="genus">Pollenia</tp:taxon-name-part></tp:taxon-name></italic> Robineau-Desvoidy, 1830 (<tp:taxon-name><tp:taxon-name-part taxon-name-part-type="order">Diptera</tp:taxon-name-part></tp:taxon-name>, <tp:taxon-name><tp:taxon-name-part taxon-name-part-type="family">Calliphoridae</tp:taxon-name-part></tp:taxon-name>).</article-title> <source>Entomologica Fennica</source> <volume>14</volume>: <fpage>193</fpage>–<lpage>210</lpage>.</mixed-citation></ref></ref-list></tp:taxon-treatment>
