# Supplementary material for: The blowflies of the Madeira Archipelago: species diversity, distribution and identification (Diptera, Calliphoridae s. l.)
Source: Zookeys. 2016 Nov 21;(634):101–23. doi: 10.3897/zookeys.634.9262 (PMC5126533; doi:10.3897/zookeys.634.9262)
Supplement: XML Treatment for Pollenia pediculata [file zookeys.634.9262-treatment8.xml]

<!DOCTYPE tp:taxon-treatment
  PUBLIC "-//TaxonX//DTD Taxonomic Treatment Publishing DTD v0 20100105//EN" "tax-treatment-NSO.dtd">
<tp:taxon-treatment xmlns:tp="http://www.plazi.org/taxpub"><tp:treatment-meta><kwd-group><label>Taxon classification</label><kwd><named-content content-type="kingdom">Animalia</named-content></kwd><kwd><named-content content-type="order">Diptera</named-content></kwd><kwd><named-content content-type="family">Calliphoridae</named-content></kwd></kwd-group><mixed-citation publication-type="journal"><person-group><name><surname>Prado e Castro</surname><given-names>Catarina</given-names></name><name><surname>Szpila</surname><given-names>Krzysztof</given-names></name><name><surname>Martínez-Sánchez</surname><given-names>Anabel</given-names></name><name><surname>Rego</surname><given-names/></name><name><surname>Silva</surname><given-names>Isamberto</given-names></name><name><surname>Serrano</surname><given-names>Artur R.M.</given-names></name><name><surname>Boieiro</surname><given-names>Mário</given-names></name></person-group><article-title>The blowflies of the Madeira Archipelago: species diversity, distribution and identification (<tp:taxon-name><tp:taxon-name-part taxon-name-part-type="order">Diptera</tp:taxon-name-part></tp:taxon-name>, <tp:taxon-name><tp:taxon-name-part taxon-name-part-type="family">Calliphoridae</tp:taxon-name-part></tp:taxon-name> <italic>s. l.</italic>)</article-title><source>Zookeys</source><day>21</day><month>11</month><year>2016</year><volume>2016</volume><issue>634</issue><fpage>101</fpage><lpage>123</lpage><pub-id pub-id-type="doi">10.3897/zookeys.634.9262</pub-id></mixed-citation></tp:treatment-meta><tp:nomenclature><tp:taxon-name>
              <tp:taxon-name-part taxon-name-part-type="genus">Pollenia</tp:taxon-name-part>
              <tp:taxon-name-part taxon-name-part-type="species">pediculata</tp:taxon-name-part>
            </tp:taxon-name><tp:taxon-authority>Macquart, 1834</tp:taxon-authority></tp:nomenclature><tp:treatment-sec sec-type="Records" id="SECID0EQLAI"><title>Records.</title><p>Madeira: Madeira (<xref ref-type="bibr" rid="B55">Rognes 1987</xref>).</p></tp:treatment-sec><tp:treatment-sec sec-type="remarks" id="SECID0E1LAI"><title>Remarks.</title><p>This species is distributed throughout most zoogeographical regions, being widespread in Europe. <italic><tp:taxon-name><tp:taxon-name-part taxon-name-part-type="genus">Pollenia</tp:taxon-name-part> <tp:taxon-name-part taxon-name-part-type="species">pediculata</tp:taxon-name-part></tp:taxon-name></italic> was first cited from Madeira by <xref ref-type="bibr" rid="B55">Rognes (1987)</xref>, but no specimens were obtained in the present study. The adults are active mainly in summer (<xref ref-type="bibr" rid="B36">Martínez-Sánchez et al. 2001</xref>). The larvae are predators on earthworms, including the lumbricid <italic><tp:taxon-name><tp:taxon-name-part taxon-name-part-type="genus">Eisenia</tp:taxon-name-part> <tp:taxon-name-part taxon-name-part-type="species">rosea</tp:taxon-name-part></tp:taxon-name></italic> (Savigny) (<xref ref-type="bibr" rid="B55">Rognes 1987</xref>). The early immature stages were described by <xref ref-type="bibr" rid="B66">Szpila (2003)</xref> and <xref ref-type="bibr" rid="B25">Grzywacz et al. (2012)</xref>.</p></tp:treatment-sec><ref-list><ref id="B55"><mixed-citation xmlns:xlink="http://www.w3.org/1999/xlink" xlink:type="simple">
          <person-group><name name-style="western"><surname>Rognes</surname><given-names>K</given-names></name></person-group> (<year>1987</year>) <article-title>The taxonomy of the <italic><tp:taxon-name><tp:taxon-name-part taxon-name-part-type="genus">Pollenia</tp:taxon-name-part> <tp:taxon-name-part taxon-name-part-type="species">rudis</tp:taxon-name-part></tp:taxon-name></italic> species-group in the Holarctic Region (<tp:taxon-name><tp:taxon-name-part taxon-name-part-type="order">Diptera</tp:taxon-name-part></tp:taxon-name>: <tp:taxon-name><tp:taxon-name-part taxon-name-part-type="family">Calliphoridae</tp:taxon-name-part></tp:taxon-name>).</article-title> <source>Systematic Entomology</source> <volume>12</volume>: <fpage>475</fpage>–<lpage>502</lpage>. doi: <ext-link xlink:type="simple" ext-link-type="doi" xlink:href="10.1111/j.1365-3113.1987.tb00219.x">10.1111/j.1365-3113.1987.tb00219.x</ext-link></mixed-citation></ref><ref id="B36"><mixed-citation xmlns:xlink="http://www.w3.org/1999/xlink" xlink:type="simple">
          <person-group><name name-style="western"><surname>Martínez-Sánchez</surname><given-names>A</given-names></name><name name-style="western"><surname>Marcos-García</surname><given-names>MA</given-names></name><name name-style="western"><surname>Rojo</surname><given-names>S</given-names></name></person-group> (<year>2001</year>) <article-title>First collection of <italic><tp:taxon-name><tp:taxon-name-part taxon-name-part-type="genus">Chrysomya</tp:taxon-name-part> <tp:taxon-name-part taxon-name-part-type="species">megacephala</tp:taxon-name-part></tp:taxon-name></italic> (Fabr.) in Europe (<tp:taxon-name><tp:taxon-name-part taxon-name-part-type="order">Diptera</tp:taxon-name-part></tp:taxon-name>: <tp:taxon-name><tp:taxon-name-part taxon-name-part-type="family">Calliphoridae</tp:taxon-name-part></tp:taxon-name>).</article-title> <source>Pan-Pacific Entomologist</source> <volume>77</volume>: <fpage>240</fpage>–<lpage>243</lpage>.</mixed-citation></ref><ref id="B66"><mixed-citation xmlns:xlink="http://www.w3.org/1999/xlink" xlink:type="simple">
          <person-group><name name-style="western"><surname>Szpila</surname><given-names>K</given-names></name></person-group> (<year>2003</year>) <article-title>First instar larvae of nine West-Palaearctic species of <italic><tp:taxon-name><tp:taxon-name-part taxon-name-part-type="genus">Pollenia</tp:taxon-name-part></tp:taxon-name></italic> Robineau-Desvoidy, 1830 (<tp:taxon-name><tp:taxon-name-part taxon-name-part-type="order">Diptera</tp:taxon-name-part></tp:taxon-name>, <tp:taxon-name><tp:taxon-name-part taxon-name-part-type="family">Calliphoridae</tp:taxon-name-part></tp:taxon-name>).</article-title> <source>Entomologica Fennica</source> <volume>14</volume>: <fpage>193</fpage>–<lpage>210</lpage>.</mixed-citation></ref><ref id="B25"><mixed-citation xmlns:xlink="http://www.w3.org/1999/xlink" xlink:type="simple">
          <person-group><name name-style="western"><surname>Grzywacz</surname><given-names>A</given-names></name><name name-style="western"><surname>Szpila</surname><given-names>K</given-names></name><name name-style="western"><surname>Pape</surname><given-names>T</given-names></name></person-group> (<year>2012</year>) <article-title>Egg morphology of nine species of <italic><tp:taxon-name><tp:taxon-name-part taxon-name-part-type="genus">Pollenia</tp:taxon-name-part></tp:taxon-name></italic> Robineau-Desvoidy, 1830 (<tp:taxon-name><tp:taxon-name-part taxon-name-part-type="order">Diptera</tp:taxon-name-part></tp:taxon-name>: <tp:taxon-name><tp:taxon-name-part taxon-name-part-type="family">Calliphoridae</tp:taxon-name-part></tp:taxon-name>).</article-title> <source>Microscopy Research and Technique</source> <volume>75</volume>: <fpage>955</fpage>–<lpage>967</lpage>. doi: <ext-link xlink:type="simple" ext-link-type="doi" xlink:href="10.1002/jemt.22020">10.1002/jemt.22020</ext-link></mixed-citation></ref></ref-list></tp:taxon-treatment>
