# Supplementary material for: The blowflies of the Madeira Archipelago: species diversity, distribution and identification (Diptera, Calliphoridae s. l.)
Source: Zookeys. 2016 Nov 21;(634):101–23. doi: 10.3897/zookeys.634.9262 (PMC5126533; doi:10.3897/zookeys.634.9262)
Supplement: XML Treatment for Pollenia rudis [file zookeys.634.9262-treatment9.xml]

<!DOCTYPE tp:taxon-treatment
  PUBLIC "-//TaxonX//DTD Taxonomic Treatment Publishing DTD v0 20100105//EN" "tax-treatment-NSO.dtd">
<tp:taxon-treatment xmlns:tp="http://www.plazi.org/taxpub"><tp:treatment-meta><kwd-group><label>Taxon classification</label><kwd><named-content content-type="kingdom">Animalia</named-content></kwd><kwd><named-content content-type="order">Diptera</named-content></kwd><kwd><named-content content-type="family">Calliphoridae</named-content></kwd></kwd-group><mixed-citation publication-type="journal"><person-group><name><surname>Prado e Castro</surname><given-names>Catarina</given-names></name><name><surname>Szpila</surname><given-names>Krzysztof</given-names></name><name><surname>Martínez-Sánchez</surname><given-names>Anabel</given-names></name><name><surname>Rego</surname><given-names/></name><name><surname>Silva</surname><given-names>Isamberto</given-names></name><name><surname>Serrano</surname><given-names>Artur R.M.</given-names></name><name><surname>Boieiro</surname><given-names>Mário</given-names></name></person-group><article-title>The blowflies of the Madeira Archipelago: species diversity, distribution and identification (<tp:taxon-name><tp:taxon-name-part taxon-name-part-type="order">Diptera</tp:taxon-name-part></tp:taxon-name>, <tp:taxon-name><tp:taxon-name-part taxon-name-part-type="family">Calliphoridae</tp:taxon-name-part></tp:taxon-name> <italic>s. l.</italic>)</article-title><source>Zookeys</source><day>21</day><month>11</month><year>2016</year><volume>2016</volume><issue>634</issue><fpage>101</fpage><lpage>123</lpage><pub-id pub-id-type="doi">10.3897/zookeys.634.9262</pub-id></mixed-citation></tp:treatment-meta><tp:nomenclature><tp:taxon-name>
              <tp:taxon-name-part taxon-name-part-type="genus">Pollenia</tp:taxon-name-part>
              <tp:taxon-name-part taxon-name-part-type="species">rudis</tp:taxon-name-part>
            </tp:taxon-name><tp:taxon-authority>(Fabricius, 1794)</tp:taxon-authority><xref ref-type="fig" rid="F2">Figs 2M</xref><xref ref-type="fig" rid="F3">, 3G</xref><!--PageBreak--></tp:nomenclature><tp:treatment-sec sec-type="material" id="SECID0ESOAI"><title>Material examined.</title><p>Madeira: Parque eólico (2 females); Ponta de São Lourenço W (1 female); Porto Santo: Pico Branco Cup (6 females); Pico Branco mead (4 females); Pico do Castelo (4 females).</p></tp:treatment-sec><tp:treatment-sec sec-type="remarks" id="SECID0EXOAI"><title>Remarks.</title><p>This is the most common species in the genus, being widespread in the Palaearctic, Nearctic and Oriental regions. In Porto Santo it was found in different habitat types (Table <xref ref-type="table" rid="T1">1</xref>). <italic><tp:taxon-name><tp:taxon-name-part taxon-name-part-type="genus">Pollenia</tp:taxon-name-part> <tp:taxon-name-part taxon-name-part-type="species">rudis</tp:taxon-name-part></tp:taxon-name></italic> uses earthworms as larval hosts and is active all year round, particularly during spring (<xref ref-type="bibr" rid="B55">Rognes 1987</xref>, <xref ref-type="bibr" rid="B39">Martínez-Sánchez et al. 1998</xref>). The immature stages were described by <xref ref-type="bibr" rid="B78">Yahnke and George (1972)</xref>, <xref ref-type="bibr" rid="B66">Szpila (2003)</xref> and <xref ref-type="bibr" rid="B25">Grzywacz et al. (2012)</xref>.</p></tp:treatment-sec><tp:treatment-sec><!--Section generated to contain objects referenced in tp:taxon-treatment.--><fig id="F2" position="float" orientation="portrait"><label>Figure 2.</label><caption><p>Diagnostically important characters of Madeiran blowflies (<tp:taxon-name><tp:taxon-name-part taxon-name-part-type="order">Diptera</tp:taxon-name-part></tp:taxon-name>, <tp:taxon-name><tp:taxon-name-part taxon-name-part-type="family">Calliphoridae</tp:taxon-name-part></tp:taxon-name> <italic>s. l.</italic>): <bold>A</bold> <italic><tp:taxon-name><tp:taxon-name-part taxon-name-part-type="genus">Chrysomya</tp:taxon-name-part> <tp:taxon-name-part taxon-name-part-type="species">albiceps</tp:taxon-name-part></tp:taxon-name></italic>, basal part of wing, dorsal surface, showing haired stem vein <bold>B</bold> <italic><tp:taxon-name><tp:taxon-name-part taxon-name-part-type="genus">Stomorhina</tp:taxon-name-part> <tp:taxon-name-part taxon-name-part-type="species">lunata</tp:taxon-name-part></tp:taxon-name></italic>, basal part of wing, dorsal surface, showing haired stem vein <bold>C</bold> <italic><tp:taxon-name><tp:taxon-name-part taxon-name-part-type="genus">Calliphora</tp:taxon-name-part> <tp:taxon-name-part taxon-name-part-type="species">vicina</tp:taxon-name-part></tp:taxon-name></italic>, basal part of wing, dorsal surface, showing bare stem vein <bold>D</bold> <italic><tp:taxon-name><tp:taxon-name-part taxon-name-part-type="genus">Calliphora</tp:taxon-name-part> <tp:taxon-name-part taxon-name-part-type="species">vomitoria</tp:taxon-name-part></tp:taxon-name></italic>, thorax, upper and lower calypters <bold>E</bold> <italic><tp:taxon-name><tp:taxon-name-part taxon-name-part-type="genus">Lucilia</tp:taxon-name-part> <tp:taxon-name-part taxon-name-part-type="species">sericata</tp:taxon-name-part></tp:taxon-name></italic>, thorax, upper and lower calypters <bold>F</bold> <italic><tp:taxon-name><tp:taxon-name-part taxon-name-part-type="genus">Stomorhina</tp:taxon-name-part> <tp:taxon-name-part taxon-name-part-type="species">lunata</tp:taxon-name-part></tp:taxon-name></italic>, female, head, lateral view <bold>G</bold> <italic><tp:taxon-name><tp:taxon-name-part taxon-name-part-type="genus">Chrysomya</tp:taxon-name-part> <tp:taxon-name-part taxon-name-part-type="species">albiceps</tp:taxon-name-part></tp:taxon-name></italic>, female, head, lateral view <bold>H</bold> <italic><tp:taxon-name><tp:taxon-name-part taxon-name-part-type="genus">Chrysomya</tp:taxon-name-part> <tp:taxon-name-part taxon-name-part-type="species">megacephala</tp:taxon-name-part></tp:taxon-name></italic>, female, head, lateral view <bold>I</bold> <italic><tp:taxon-name><tp:taxon-name-part taxon-name-part-type="genus">Calliphora</tp:taxon-name-part> <tp:taxon-name-part taxon-name-part-type="species">vicina</tp:taxon-name-part></tp:taxon-name></italic>, female, head, lateral view <bold>J</bold> <italic><tp:taxon-name><tp:taxon-name-part taxon-name-part-type="genus">Calliphora</tp:taxon-name-part> <tp:taxon-name-part taxon-name-part-type="species">loewi</tp:taxon-name-part></tp:taxon-name></italic>, female, head, lateral view <bold>K</bold> <italic><tp:taxon-name><tp:taxon-name-part taxon-name-part-type="genus">Calliphora</tp:taxon-name-part> <tp:taxon-name-part taxon-name-part-type="species">vomitoria</tp:taxon-name-part></tp:taxon-name></italic>, female, head, lateral view <bold>L</bold> <italic><tp:taxon-name><tp:taxon-name-part taxon-name-part-type="genus">Lucilia</tp:taxon-name-part> <tp:taxon-name-part taxon-name-part-type="species">sericata</tp:taxon-name-part></tp:taxon-name></italic>, female, head, lateral view <bold>M</bold> <italic><tp:taxon-name><tp:taxon-name-part taxon-name-part-type="genus">Pollenia</tp:taxon-name-part> <tp:taxon-name-part taxon-name-part-type="species">rudis</tp:taxon-name-part></tp:taxon-name></italic>, female, head, lateral view <bold>N</bold> <italic><tp:taxon-name><tp:taxon-name-part taxon-name-part-type="genus">Pollenia</tp:taxon-name-part> <tp:taxon-name-part taxon-name-part-type="species">rudis</tp:taxon-name-part></tp:taxon-name></italic>, thorax, upper and lower calypters <bold>O</bold> <italic><tp:taxon-name><tp:taxon-name-part taxon-name-part-type="genus">Pollenia</tp:taxon-name-part> <tp:taxon-name-part taxon-name-part-type="species">pediculata</tp:taxon-name-part></tp:taxon-name></italic>, basal part of wing, ventral surface, showing haired node of subcostal and humeral veins <bold>P</bold> <italic><tp:taxon-name><tp:taxon-name-part taxon-name-part-type="genus">Pollenia</tp:taxon-name-part> <tp:taxon-name-part taxon-name-part-type="species">rudis</tp:taxon-name-part></tp:taxon-name></italic>, basal part of wing, ventral surface, showing bare node of subcostal and humeral veins <bold>Q</bold> <italic><tp:taxon-name><tp:taxon-name-part taxon-name-part-type="genus">Pollenia</tp:taxon-name-part> <tp:taxon-name-part taxon-name-part-type="species">angustigena</tp:taxon-name-part></tp:taxon-name></italic>, mid tibia <bold>R</bold> <italic><tp:taxon-name><tp:taxon-name-part taxon-name-part-type="genus">Pollenia</tp:taxon-name-part> <tp:taxon-name-part taxon-name-part-type="species">rudis</tp:taxon-name-part></tp:taxon-name></italic>, mid tibia. Abbreviations: <bold>ad</bold>, anterodorsal seta; <bold>ant spir</bold>, anterior spiracle; <bold>eh</bold>, eye height; <bold>gen dil</bold>, genal dilation; <bold>gdh</bold>, genal dilation height; <bold>lfm</bold>, lower facial margin; <bold>low cal</bold>, lower calypter; <bold>p pl</bold>, parafacial plate; <bold>psg</bold>, postgena; <bold>sc-h n</bold>, node subcosta-humeral vein.</p></caption><graphic xmlns:xlink="http://www.w3.org/1999/xlink" xlink:href="zookeys-634-101-g002.jpg" position="float" orientation="portrait" xlink:type="simple" id="oo_111862.jpg"/></fig><fig id="F3" position="float" orientation="portrait"><label>Figure 3.</label><caption><p>Habitus in antero-lateral view of Madeiran blowflies: <bold>A</bold> <italic><tp:taxon-name><tp:taxon-name-part taxon-name-part-type="genus">Calliphora</tp:taxon-name-part> <tp:taxon-name-part taxon-name-part-type="species">loewi</tp:taxon-name-part></tp:taxon-name></italic> <bold>B</bold> <italic><tp:taxon-name><tp:taxon-name-part taxon-name-part-type="genus">Calliphora</tp:taxon-name-part> <tp:taxon-name-part taxon-name-part-type="species">vicina</tp:taxon-name-part></tp:taxon-name></italic> <bold>C</bold> <italic><tp:taxon-name><tp:taxon-name-part taxon-name-part-type="genus">Calliphora</tp:taxon-name-part> <tp:taxon-name-part taxon-name-part-type="species">vomitoria</tp:taxon-name-part></tp:taxon-name></italic> <bold>D</bold> <italic><tp:taxon-name><tp:taxon-name-part taxon-name-part-type="genus">Chrysomya</tp:taxon-name-part> <tp:taxon-name-part taxon-name-part-type="species">albiceps</tp:taxon-name-part></tp:taxon-name></italic> <bold>E</bold> <italic><tp:taxon-name><tp:taxon-name-part taxon-name-part-type="genus">Chrysomya</tp:taxon-name-part> <tp:taxon-name-part taxon-name-part-type="species">megacephala</tp:taxon-name-part></tp:taxon-name></italic> <bold>F</bold> <italic><tp:taxon-name><tp:taxon-name-part taxon-name-part-type="genus">Lucilia</tp:taxon-name-part> <tp:taxon-name-part taxon-name-part-type="species">sericata</tp:taxon-name-part></tp:taxon-name></italic> <bold>G</bold> <italic><tp:taxon-name><tp:taxon-name-part taxon-name-part-type="genus">Pollenia</tp:taxon-name-part> <tp:taxon-name-part taxon-name-part-type="species">rudis</tp:taxon-name-part></tp:taxon-name></italic> <bold>H</bold> <italic><tp:taxon-name><tp:taxon-name-part taxon-name-part-type="genus">Stomorhina</tp:taxon-name-part> <tp:taxon-name-part taxon-name-part-type="species">lunata</tp:taxon-name-part></tp:taxon-name></italic>.</p></caption><graphic xmlns:xlink="http://www.w3.org/1999/xlink" xlink:href="zookeys-634-101-g003.jpg" position="float" orientation="portrait" xlink:type="simple" id="oo_111864.jpg"/></fig><table-wrap id="T1" position="float" orientation="portrait"><label>Table 1.</label><caption><p>Information on sampling dates and localities (site name, habitat type, and geographic coordinates) in the Madeira Archipelago.</p></caption><table id="TID0EP5AI" rules="all"><tbody><tr><th rowspan="1" colspan="1">Island group</th><th rowspan="1" colspan="1">Site name</th><th rowspan="1" colspan="1">Habitat type</th><th rowspan="1" colspan="1">Latitude (N)</th><th rowspan="1" colspan="1">Longitude (W)</th><th rowspan="1" colspan="1">Dates</th></tr><tr><td rowspan="27" colspan="1">
              <bold>Madeira</bold>
            </td><td rowspan="1" colspan="1">Abobreiras</td><td rowspan="1" colspan="1">Heathland</td><td rowspan="1" colspan="1">
              <named-content xmlns:xlink="http://www.w3.org/1999/xlink" content-type="dwc:verbatimLatitude" xlink:type="simple"><named-content content-type="geo-json" specific-use="{&#34;type&#34;:&#34;Point&#34;,&#34;coordinates&#34;:[-16.860278,32.720278]}" id="NCID0ECAAE" xlink:type="simple">32°43'13"</named-content></named-content>
            </td><td rowspan="1" colspan="1">
              <named-content xmlns:xlink="http://www.w3.org/1999/xlink" content-type="dwc:verbatimLongitude" xlink:type="simple"><named-content content-type="geo-json" specific-use="{&#34;type&#34;:&#34;Point&#34;,&#34;coordinates&#34;:[-16.860278,32.720278]}" id="NCID0EPAAE" xlink:type="simple">16°51'37"</named-content></named-content>
            </td><td rowspan="1" colspan="1">30/V-13/VI/2011</td></tr><tr><td rowspan="1" colspan="1">Achadas da Cruz</td><td rowspan="1" colspan="1">
              <italic><tp:taxon-name><tp:taxon-name-part taxon-name-part-type="genus">Eucalyptus</tp:taxon-name-part></tp:taxon-name></italic> plantation</td><td rowspan="1" colspan="1">
              <named-content xmlns:xlink="http://www.w3.org/1999/xlink" content-type="dwc:verbatimLatitude" xlink:type="simple"><named-content content-type="geo-json" specific-use="{&#34;type&#34;:&#34;Point&#34;,&#34;coordinates&#34;:[-17.206944,32.845000]}" id="NCID0EOBAE" xlink:type="simple">32°50'42"</named-content></named-content>
            </td><td rowspan="1" colspan="1">
              <named-content xmlns:xlink="http://www.w3.org/1999/xlink" content-type="dwc:verbatimLongitude" xlink:type="simple"><named-content content-type="geo-json" specific-use="{&#34;type&#34;:&#34;Point&#34;,&#34;coordinates&#34;:[-17.206944,32.845000]}" id="NCID0E2BAE" xlink:type="simple">17°12'25"</named-content></named-content>
            </td><td rowspan="1" colspan="1">26/V-9/VI/2011</td></tr><tr><td rowspan="1" colspan="1">Bica da Cana</td><td rowspan="1" colspan="1">
              <italic><tp:taxon-name><tp:taxon-name-part taxon-name-part-type="genus">Pinus</tp:taxon-name-part></tp:taxon-name></italic> plantation</td><td rowspan="1" colspan="1">
              <named-content xmlns:xlink="http://www.w3.org/1999/xlink" content-type="dwc:verbatimLatitude" xlink:type="simple"><named-content content-type="geo-json" specific-use="{&#34;type&#34;:&#34;Point&#34;,&#34;coordinates&#34;:[-17.056944,32.746389]}" id="NCID0E1CAE" xlink:type="simple">32°44'47"</named-content></named-content>
            </td><td rowspan="1" colspan="1">
              <named-content xmlns:xlink="http://www.w3.org/1999/xlink" content-type="dwc:verbatimLongitude" xlink:type="simple"><named-content content-type="geo-json" specific-use="{&#34;type&#34;:&#34;Point&#34;,&#34;coordinates&#34;:[-17.056944,32.746389]}" id="NCID0EHDAE" xlink:type="simple">17°03'25"</named-content></named-content>
            </td><td rowspan="1" colspan="1">26/VI-9/VII/20110</td></tr><tr><td rowspan="1" colspan="1">Calheta 1</td><td rowspan="1" colspan="1">Heathland</td><td rowspan="1" colspan="1">
              <named-content xmlns:xlink="http://www.w3.org/1999/xlink" content-type="dwc:verbatimLatitude" xlink:type="simple"><named-content content-type="geo-json" specific-use="{&#34;type&#34;:&#34;Point&#34;,&#34;coordinates&#34;:[-17.146667,32.757778]}" id="NCID0E5DAE" xlink:type="simple">32°45'28"</named-content></named-content>
            </td><td rowspan="1" colspan="1">
              <named-content xmlns:xlink="http://www.w3.org/1999/xlink" content-type="dwc:verbatimLongitude" xlink:type="simple"><named-content content-type="geo-json" specific-use="{&#34;type&#34;:&#34;Point&#34;,&#34;coordinates&#34;:[-17.146667,32.757778]}" id="NCID0ELEAE" xlink:type="simple">17°08'48"</named-content></named-content>
            </td><td rowspan="1" colspan="1">27/V-10/VI/20110</td></tr><tr><td rowspan="1" colspan="1">Calheta 2</td><td rowspan="1" colspan="1">
              <italic><tp:taxon-name><tp:taxon-name-part taxon-name-part-type="genus">Eucalyptus</tp:taxon-name-part></tp:taxon-name></italic> plantation</td><td rowspan="1" colspan="1">
              <named-content xmlns:xlink="http://www.w3.org/1999/xlink" content-type="dwc:verbatimLatitude" xlink:type="simple"><named-content content-type="geo-json" specific-use="{&#34;type&#34;:&#34;Point&#34;,&#34;coordinates&#34;:[-17.153889,32.751667]}" id="NCID0EKFAE" xlink:type="simple">32°45'06"</named-content></named-content>
            </td><td rowspan="1" colspan="1">
              <named-content xmlns:xlink="http://www.w3.org/1999/xlink" content-type="dwc:verbatimLongitude" xlink:type="simple"><named-content content-type="geo-json" specific-use="{&#34;type&#34;:&#34;Point&#34;,&#34;coordinates&#34;:[-17.153889,32.751667]}" id="NCID0EXFAE" xlink:type="simple">17°09'14"</named-content></named-content>
            </td><td rowspan="1" colspan="1">27/V-10/VI/20110</td></tr><tr><td rowspan="1" colspan="1">Dunas da Piedade</td><td rowspan="1" colspan="1">Dune system</td><td rowspan="1" colspan="1">
              <named-content xmlns:xlink="http://www.w3.org/1999/xlink" content-type="dwc:verbatimLatitude" xlink:type="simple"><named-content content-type="geo-json" specific-use="{&#34;type&#34;:&#34;Point&#34;,&#34;coordinates&#34;:[-16.657500,32.746944]}" id="NCID0EOGAE" xlink:type="simple">32°44'49"</named-content></named-content>
            </td><td rowspan="1" colspan="1">
              <named-content xmlns:xlink="http://www.w3.org/1999/xlink" content-type="dwc:verbatimLongitude" xlink:type="simple"><named-content content-type="geo-json" specific-use="{&#34;type&#34;:&#34;Point&#34;,&#34;coordinates&#34;:[-16.657500,32.746944]}" id="NCID0E2GAE" xlink:type="simple">16°39'27"</named-content></named-content>
            </td><td rowspan="1" colspan="1">2-16/V/20110</td></tr><tr><td rowspan="1" colspan="1">Funduras</td><td rowspan="1" colspan="1">Laurisilva</td><td rowspan="1" colspan="1">
              <named-content xmlns:xlink="http://www.w3.org/1999/xlink" content-type="dwc:verbatimLatitude" xlink:type="simple"><named-content content-type="geo-json" specific-use="{&#34;type&#34;:&#34;Point&#34;,&#34;coordinates&#34;:[-16.791667,32.749444]}" id="NCID0ESHAE" xlink:type="simple">32°44'58"</named-content></named-content>
            </td><td rowspan="1" colspan="1">
              <named-content xmlns:xlink="http://www.w3.org/1999/xlink" content-type="dwc:verbatimLongitude" xlink:type="simple"><named-content content-type="geo-json" specific-use="{&#34;type&#34;:&#34;Point&#34;,&#34;coordinates&#34;:[-16.791667,32.749444]}" id="NCID0E6HAE" xlink:type="simple">16°47'30"</named-content></named-content>
            </td><td rowspan="1" colspan="1">31/V-14/VI/20110</td></tr><tr><td rowspan="1" colspan="1">Galhano 1</td><td rowspan="1" colspan="1">Laurisilva</td><td rowspan="1" colspan="1">
              <named-content xmlns:xlink="http://www.w3.org/1999/xlink" content-type="dwc:verbatimLatitude" xlink:type="simple"><named-content content-type="geo-json" specific-use="{&#34;type&#34;:&#34;Point&#34;,&#34;coordinates&#34;:[-17.165833,32.801944]}" id="NCID0EWIAE" xlink:type="simple">32°48'07"</named-content></named-content>
            </td><td rowspan="1" colspan="1">
              <named-content xmlns:xlink="http://www.w3.org/1999/xlink" content-type="dwc:verbatimLongitude" xlink:type="simple"><named-content content-type="geo-json" specific-use="{&#34;type&#34;:&#34;Point&#34;,&#34;coordinates&#34;:[-17.165833,32.801944]}" id="NCID0EDJAE" xlink:type="simple">17°09'57"</named-content></named-content>
            </td><td rowspan="1" colspan="1">4-18/VII/20120</td></tr><tr><td rowspan="1" colspan="1">Galhano 3</td><td rowspan="1" colspan="1">Laurisilva</td><td rowspan="1" colspan="1">
              <named-content xmlns:xlink="http://www.w3.org/1999/xlink" content-type="dwc:verbatimLatitude" xlink:type="simple"><named-content content-type="geo-json" specific-use="{&#34;type&#34;:&#34;Point&#34;,&#34;coordinates&#34;:[-17.175000,32.796667]}" id="NCID0E1JAE" xlink:type="simple">32°47'48"</named-content></named-content>
            </td><td rowspan="1" colspan="1">
              <named-content xmlns:xlink="http://www.w3.org/1999/xlink" content-type="dwc:verbatimLongitude" xlink:type="simple"><named-content content-type="geo-json" specific-use="{&#34;type&#34;:&#34;Point&#34;,&#34;coordinates&#34;:[-17.175000,32.796667]}" id="NCID0EHKAE" xlink:type="simple">17°10'30"</named-content></named-content>
            </td><td rowspan="1" colspan="1">5-19/VII/20120</td></tr><tr><td rowspan="1" colspan="1">Ilhéu do Farol</td><td rowspan="1" colspan="1">Coastal vegetation</td><td rowspan="1" colspan="1">
              <named-content xmlns:xlink="http://www.w3.org/1999/xlink" content-type="dwc:verbatimLatitude" xlink:type="simple"><named-content content-type="geo-json" specific-use="{&#34;type&#34;:&#34;Point&#34;,&#34;coordinates&#34;:[-16.657500,32.728611]}" id="NCID0E5KAE" xlink:type="simple">32°43'43"</named-content></named-content>
            </td><td rowspan="1" colspan="1">
              <named-content xmlns:xlink="http://www.w3.org/1999/xlink" content-type="dwc:verbatimLongitude" xlink:type="simple"><named-content content-type="geo-json" specific-use="{&#34;type&#34;:&#34;Point&#34;,&#34;coordinates&#34;:[-16.657500,32.728611]}" id="NCID0ELLAE" xlink:type="simple">16°39'27"</named-content></named-content>
            </td><td rowspan="1" colspan="1">18/V-1/VI/20110</td></tr><tr><td rowspan="1" colspan="1">Loreto</td><td rowspan="1" colspan="1">
              <italic><tp:taxon-name><tp:taxon-name-part taxon-name-part-type="genus">Pinus</tp:taxon-name-part></tp:taxon-name></italic> plantation</td><td rowspan="1" colspan="1">
              <named-content xmlns:xlink="http://www.w3.org/1999/xlink" content-type="dwc:verbatimLatitude" xlink:type="simple"><named-content content-type="geo-json" specific-use="{&#34;type&#34;:&#34;Point&#34;,&#34;coordinates&#34;:[-17.210000,32.778056]}" id="NCID0EKMAE" xlink:type="simple">32°46'41"</named-content></named-content>
            </td><td rowspan="1" colspan="1">
              <named-content xmlns:xlink="http://www.w3.org/1999/xlink" content-type="dwc:verbatimLongitude" xlink:type="simple"><named-content content-type="geo-json" specific-use="{&#34;type&#34;:&#34;Point&#34;,&#34;coordinates&#34;:[-17.210000,32.778056]}" id="NCID0EXMAE" xlink:type="simple">17°12'36"</named-content></named-content>
            </td><td rowspan="1" colspan="1">24/VI-9/VII/20110</td></tr><tr><td rowspan="1" colspan="1">Miradouro das Voltas 1</td><td rowspan="1" colspan="1">Laurisilva</td><td rowspan="1" colspan="1">
              <named-content xmlns:xlink="http://www.w3.org/1999/xlink" content-type="dwc:verbatimLatitude" xlink:type="simple"><named-content content-type="geo-json" specific-use="{&#34;type&#34;:&#34;Point&#34;,&#34;coordinates&#34;:[-16.950000,32.807778]}" id="NCID0EONAE" xlink:type="simple">32°48'28"</named-content></named-content>
            </td><td rowspan="1" colspan="1">
              <named-content xmlns:xlink="http://www.w3.org/1999/xlink" content-type="dwc:verbatimLongitude" xlink:type="simple"><named-content content-type="geo-json" specific-use="{&#34;type&#34;:&#34;Point&#34;,&#34;coordinates&#34;:[-16.950000,32.807778]}" id="NCID0E2NAE" xlink:type="simple">16°57'00"</named-content></named-content>
            </td><td rowspan="1" colspan="1">2-16/VI/20110</td></tr><tr><td rowspan="1" colspan="1">Miradouro das Voltas 2</td><td rowspan="1" colspan="1">Laurisilva</td><td rowspan="1" colspan="1">
              <named-content xmlns:xlink="http://www.w3.org/1999/xlink" content-type="dwc:verbatimLatitude" xlink:type="simple"><named-content content-type="geo-json" specific-use="{&#34;type&#34;:&#34;Point&#34;,&#34;coordinates&#34;:[-16.946667,32.804167]}" id="NCID0ESOAE" xlink:type="simple">32°48'15"</named-content></named-content>
            </td><td rowspan="1" colspan="1">
              <named-content xmlns:xlink="http://www.w3.org/1999/xlink" content-type="dwc:verbatimLongitude" xlink:type="simple"><named-content content-type="geo-json" specific-use="{&#34;type&#34;:&#34;Point&#34;,&#34;coordinates&#34;:[-16.946667,32.804167]}" id="NCID0E6OAE" xlink:type="simple">16°56'48"</named-content></named-content>
            </td><td rowspan="1" colspan="1">2-16/VI/20110</td></tr><tr><td rowspan="1" colspan="1">Miradouro das Voltas Ps</td><td rowspan="1" colspan="1">
              <italic><tp:taxon-name><tp:taxon-name-part taxon-name-part-type="genus">Pseudotsuga</tp:taxon-name-part></tp:taxon-name></italic> plantation</td><td rowspan="1" colspan="1">
              <named-content xmlns:xlink="http://www.w3.org/1999/xlink" content-type="dwc:verbatimLatitude" xlink:type="simple"><named-content content-type="geo-json" specific-use="{&#34;type&#34;:&#34;Point&#34;,&#34;coordinates&#34;:[-16.951111,32.811944]}" id="NCID0E5PAE" xlink:type="simple">32°48'43"</named-content></named-content>
            </td><td rowspan="1" colspan="1">
              <named-content xmlns:xlink="http://www.w3.org/1999/xlink" content-type="dwc:verbatimLongitude" xlink:type="simple"><named-content content-type="geo-json" specific-use="{&#34;type&#34;:&#34;Point&#34;,&#34;coordinates&#34;:[-16.951111,32.811944]}" id="NCID0ELQAE" xlink:type="simple">16°57'04"</named-content></named-content>
            </td><td rowspan="1" colspan="1">2-16/VI/20110</td></tr><tr><td rowspan="1" colspan="1">Miradouro das Voltas Seq</td><td rowspan="1" colspan="1">
              <italic><tp:taxon-name><tp:taxon-name-part taxon-name-part-type="genus">Sequoia</tp:taxon-name-part></tp:taxon-name></italic> plantation</td><td rowspan="1" colspan="1">
              <named-content xmlns:xlink="http://www.w3.org/1999/xlink" content-type="dwc:verbatimLatitude" xlink:type="simple"><named-content content-type="geo-json" specific-use="{&#34;type&#34;:&#34;Point&#34;,&#34;coordinates&#34;:[-16.946389,32.806667]}" id="NCID0EKRAE" xlink:type="simple">32°48'24"</named-content></named-content>
            </td><td rowspan="1" colspan="1">
              <named-content xmlns:xlink="http://www.w3.org/1999/xlink" content-type="dwc:verbatimLongitude" xlink:type="simple"><named-content content-type="geo-json" specific-use="{&#34;type&#34;:&#34;Point&#34;,&#34;coordinates&#34;:[-16.946389,32.806667]}" id="NCID0EXRAE" xlink:type="simple">16°56'47"</named-content></named-content>
            </td><td rowspan="1" colspan="1">2-16/VI/20110</td></tr><tr><td rowspan="1" colspan="1">Montado dos Pessegueiros 2</td><td rowspan="1" colspan="1">Laurisilva</td><td rowspan="1" colspan="1">
              <named-content xmlns:xlink="http://www.w3.org/1999/xlink" content-type="dwc:verbatimLatitude" xlink:type="simple"><named-content content-type="geo-json" specific-use="{&#34;type&#34;:&#34;Point&#34;,&#34;coordinates&#34;:[-17.086667,32.794444]}" id="NCID0EOSAE" xlink:type="simple">32°47'40"</named-content></named-content>
            </td><td rowspan="1" colspan="1">
              <named-content xmlns:xlink="http://www.w3.org/1999/xlink" content-type="dwc:verbatimLongitude" xlink:type="simple"><named-content content-type="geo-json" specific-use="{&#34;type&#34;:&#34;Point&#34;,&#34;coordinates&#34;:[-17.086667,32.794444]}" id="NCID0E2SAE" xlink:type="simple">17°05'12"</named-content></named-content>
            </td><td rowspan="1" colspan="1">3-17/VII/20120</td></tr><tr><td rowspan="1" colspan="1">Montado dos Pessegueiros 3</td><td rowspan="1" colspan="1">Laurisilva</td><td rowspan="1" colspan="1">
              <named-content xmlns:xlink="http://www.w3.org/1999/xlink" content-type="dwc:verbatimLatitude" xlink:type="simple"><named-content content-type="geo-json" specific-use="{&#34;type&#34;:&#34;Point&#34;,&#34;coordinates&#34;:[-17.085278,32.795556]}" id="NCID0ESTAE" xlink:type="simple">32°47'44"</named-content></named-content>
            </td><td rowspan="1" colspan="1">
              <named-content xmlns:xlink="http://www.w3.org/1999/xlink" content-type="dwc:verbatimLongitude" xlink:type="simple"><named-content content-type="geo-json" specific-use="{&#34;type&#34;:&#34;Point&#34;,&#34;coordinates&#34;:[-17.085278,32.795556]}" id="NCID0E6TAE" xlink:type="simple">17°05'07"</named-content></named-content>
            </td><td rowspan="1" colspan="1">3-17/VII/20120</td></tr><tr><td rowspan="1" colspan="1">Pico das Pedras L</td><td rowspan="1" colspan="1">Laurisilva</td><td rowspan="1" colspan="1">
              <named-content xmlns:xlink="http://www.w3.org/1999/xlink" content-type="dwc:verbatimLatitude" xlink:type="simple"><named-content content-type="geo-json" specific-use="{&#34;type&#34;:&#34;Point&#34;,&#34;coordinates&#34;:[-16.911667,32.768889]}" id="NCID0EWUAE" xlink:type="simple">32°46'08"</named-content></named-content>
            </td><td rowspan="1" colspan="1">
              <named-content xmlns:xlink="http://www.w3.org/1999/xlink" content-type="dwc:verbatimLongitude" xlink:type="simple"><named-content content-type="geo-json" specific-use="{&#34;type&#34;:&#34;Point&#34;,&#34;coordinates&#34;:[-16.911667,32.768889]}" id="NCID0EDVAE" xlink:type="simple">16°54'42"</named-content></named-content>
            </td><td rowspan="1" colspan="1">31/V-14/VI/20110</td></tr><tr><td rowspan="1" colspan="1">Pico das Pedras Ps</td><td rowspan="1" colspan="1">
              <italic><tp:taxon-name><tp:taxon-name-part taxon-name-part-type="genus">Pseudotsuga</tp:taxon-name-part></tp:taxon-name></italic> plantation</td><td rowspan="1" colspan="1">
              <named-content xmlns:xlink="http://www.w3.org/1999/xlink" content-type="dwc:verbatimLatitude" xlink:type="simple"><named-content content-type="geo-json" specific-use="{&#34;type&#34;:&#34;Point&#34;,&#34;coordinates&#34;:[-16.896667,32.775833]}" id="NCID0ECWAE" xlink:type="simple">32°46'33"</named-content></named-content>
            </td><td rowspan="1" colspan="1">
              <named-content xmlns:xlink="http://www.w3.org/1999/xlink" content-type="dwc:verbatimLongitude" xlink:type="simple"><named-content content-type="geo-json" specific-use="{&#34;type&#34;:&#34;Point&#34;,&#34;coordinates&#34;:[-16.896667,32.775833]}" id="NCID0EPWAE" xlink:type="simple">16°53'48"</named-content></named-content>
            </td><td rowspan="1" colspan="1">31/V-14/VI/20110</td></tr><tr><td rowspan="1" colspan="1">Ponta de S. Lourenço E</td><td rowspan="1" colspan="1">Coastal vegetation</td><td rowspan="1" colspan="1">
              <named-content xmlns:xlink="http://www.w3.org/1999/xlink" content-type="dwc:verbatimLatitude" xlink:type="simple"><named-content content-type="geo-json" specific-use="{&#34;type&#34;:&#34;Point&#34;,&#34;coordinates&#34;:[-16.691667,32.748889]}" id="NCID0EGXAE" xlink:type="simple">32°44'56"</named-content></named-content>
            </td><td rowspan="1" colspan="1">
              <named-content xmlns:xlink="http://www.w3.org/1999/xlink" content-type="dwc:verbatimLongitude" xlink:type="simple"><named-content content-type="geo-json" specific-use="{&#34;type&#34;:&#34;Point&#34;,&#34;coordinates&#34;:[-16.691667,32.748889]}" id="NCID0ETXAE" xlink:type="simple">16°41'30"</named-content></named-content>
            </td><td rowspan="1" colspan="1">3-17/V/20110</td></tr><tr><td rowspan="1" colspan="1">Parque eólico</td><td rowspan="1" colspan="1">Semi-natural meadow</td><td rowspan="1" colspan="1">
              <named-content xmlns:xlink="http://www.w3.org/1999/xlink" content-type="dwc:verbatimLatitude" xlink:type="simple"><named-content content-type="geo-json" specific-use="{&#34;type&#34;:&#34;Point&#34;,&#34;coordinates&#34;:[-16.724722,32.745833]}" id="NCID0EKYAE" xlink:type="simple">32°44'45"</named-content></named-content>
            </td><td rowspan="1" colspan="1">
              <named-content xmlns:xlink="http://www.w3.org/1999/xlink" content-type="dwc:verbatimLongitude" xlink:type="simple"><named-content content-type="geo-json" specific-use="{&#34;type&#34;:&#34;Point&#34;,&#34;coordinates&#34;:[-16.724722,32.745833]}" id="NCID0EXYAE" xlink:type="simple">16°43'29"</named-content></named-content>
            </td><td rowspan="1" colspan="1">2-16/V/20110</td></tr><tr><td rowspan="1" colspan="1">Ponta de S. Lourenço W</td><td rowspan="1" colspan="1">Coastal vegetation</td><td rowspan="1" colspan="1">
              <named-content xmlns:xlink="http://www.w3.org/1999/xlink" content-type="dwc:verbatimLatitude" xlink:type="simple"><named-content content-type="geo-json" specific-use="{&#34;type&#34;:&#34;Point&#34;,&#34;coordinates&#34;:[-16.698611,32.747222]}" id="NCID0EOZAE" xlink:type="simple">32°44'50"</named-content></named-content>
            </td><td rowspan="1" colspan="1">
              <named-content xmlns:xlink="http://www.w3.org/1999/xlink" content-type="dwc:verbatimLongitude" xlink:type="simple"><named-content content-type="geo-json" specific-use="{&#34;type&#34;:&#34;Point&#34;,&#34;coordinates&#34;:[-16.698611,32.747222]}" id="NCID0E2ZAE" xlink:type="simple">16°41'55"</named-content></named-content>
            </td><td rowspan="1" colspan="1">3-17/V/20110</td></tr><tr><td rowspan="1" colspan="1">Portela</td><td rowspan="1" colspan="1">
              <italic><tp:taxon-name><tp:taxon-name-part taxon-name-part-type="genus">Eucalyptus</tp:taxon-name-part></tp:taxon-name></italic> plantation</td><td rowspan="1" colspan="1">
              <named-content xmlns:xlink="http://www.w3.org/1999/xlink" content-type="dwc:verbatimLatitude" xlink:type="simple"><named-content content-type="geo-json" specific-use="{&#34;type&#34;:&#34;Point&#34;,&#34;coordinates&#34;:[-16.823056,32.745833]}" id="NCID0E11AE" xlink:type="simple">32°44'45"</named-content></named-content>
            </td><td rowspan="1" colspan="1">
              <named-content xmlns:xlink="http://www.w3.org/1999/xlink" content-type="dwc:verbatimLongitude" xlink:type="simple"><named-content content-type="geo-json" specific-use="{&#34;type&#34;:&#34;Point&#34;,&#34;coordinates&#34;:[-16.823056,32.745833]}" id="NCID0EH2AE" xlink:type="simple">16°49'23"</named-content></named-content>
            </td><td rowspan="1" colspan="1">3-17/VI/20110</td></tr><tr><td rowspan="1" colspan="1">Porto Moniz</td><td rowspan="1" colspan="1">
              <italic><tp:taxon-name><tp:taxon-name-part taxon-name-part-type="genus">Eucalyptus</tp:taxon-name-part></tp:taxon-name></italic> plantation</td><td rowspan="1" colspan="1">
              <named-content xmlns:xlink="http://www.w3.org/1999/xlink" content-type="dwc:verbatimLatitude" xlink:type="simple"><named-content content-type="geo-json" specific-use="{&#34;type&#34;:&#34;Point&#34;,&#34;coordinates&#34;:[-17.176944,32.846111]}" id="NCID0EG3AE" xlink:type="simple">32°50'46"</named-content></named-content>
            </td><td rowspan="1" colspan="1">
              <named-content xmlns:xlink="http://www.w3.org/1999/xlink" content-type="dwc:verbatimLongitude" xlink:type="simple"><named-content content-type="geo-json" specific-use="{&#34;type&#34;:&#34;Point&#34;,&#34;coordinates&#34;:[-17.176944,32.846111]}" id="NCID0ET3AE" xlink:type="simple">17°10'37"</named-content></named-content>
            </td><td rowspan="1" colspan="1">24/V-7/VI/20110</td></tr><tr><td rowspan="1" colspan="1">Prazeres</td><td rowspan="1" colspan="1">
              <italic><tp:taxon-name><tp:taxon-name-part taxon-name-part-type="genus">Pinus</tp:taxon-name-part></tp:taxon-name></italic> plantation</td><td rowspan="1" colspan="1">
              <named-content xmlns:xlink="http://www.w3.org/1999/xlink" content-type="dwc:verbatimLatitude" xlink:type="simple"><named-content content-type="geo-json" specific-use="{&#34;type&#34;:&#34;Point&#34;,&#34;coordinates&#34;:[-17.192500,32.766111]}" id="NCID0ES4AE" xlink:type="simple">32°45'58"</named-content></named-content>
            </td><td rowspan="1" colspan="1">
              <named-content xmlns:xlink="http://www.w3.org/1999/xlink" content-type="dwc:verbatimLongitude" xlink:type="simple"><named-content content-type="geo-json" specific-use="{&#34;type&#34;:&#34;Point&#34;,&#34;coordinates&#34;:[-17.192500,32.766111]}" id="NCID0E64AE" xlink:type="simple">17°11'33"</named-content></named-content>
            </td><td rowspan="1" colspan="1">24/VI-9/VII/20110</td></tr><tr><td rowspan="1" colspan="1">Ribeira da Cruz</td><td rowspan="1" colspan="1">Laurisilva</td><td rowspan="1" colspan="1">
              <named-content xmlns:xlink="http://www.w3.org/1999/xlink" content-type="dwc:verbatimLatitude" xlink:type="simple"><named-content content-type="geo-json" specific-use="{&#34;type&#34;:&#34;Point&#34;,&#34;coordinates&#34;:[-17.209722,32.826111]}" id="NCID0EW5AE" xlink:type="simple">32°49'34"</named-content></named-content>
            </td><td rowspan="1" colspan="1">
              <named-content xmlns:xlink="http://www.w3.org/1999/xlink" content-type="dwc:verbatimLongitude" xlink:type="simple"><named-content content-type="geo-json" specific-use="{&#34;type&#34;:&#34;Point&#34;,&#34;coordinates&#34;:[-17.209722,32.826111]}" id="NCID0ED6AE" xlink:type="simple">17°12'35"</named-content></named-content>
            </td><td rowspan="1" colspan="1">26/V-9/VI/20110</td></tr><tr><td rowspan="1" colspan="1">Santana</td><td rowspan="1" colspan="1">
              <italic><tp:taxon-name><tp:taxon-name-part taxon-name-part-type="genus">Pinus</tp:taxon-name-part></tp:taxon-name></italic> plantation</td><td rowspan="1" colspan="1">
              <named-content xmlns:xlink="http://www.w3.org/1999/xlink" content-type="dwc:verbatimLatitude" xlink:type="simple"><named-content content-type="geo-json" specific-use="{&#34;type&#34;:&#34;Point&#34;,&#34;coordinates&#34;:[-16.865833,32.802500]}" id="NCID0EDAAG" xlink:type="simple">32°48'09"</named-content></named-content>
            </td><td rowspan="1" colspan="1">
              <named-content xmlns:xlink="http://www.w3.org/1999/xlink" content-type="dwc:verbatimLongitude" xlink:type="simple"><named-content content-type="geo-json" specific-use="{&#34;type&#34;:&#34;Point&#34;,&#34;coordinates&#34;:[-16.865833,32.802500]}" id="NCID0EQAAG" xlink:type="simple">16°51'57"</named-content></named-content>
            </td><td rowspan="1" colspan="1">25/VI-10/VII/20110</td></tr><tr><td rowspan="8" colspan="1">
              <bold>Desertas</bold>
            </td><td rowspan="1" colspan="1">Bugio N</td><td rowspan="1" colspan="1">Coastal vegetation</td><td rowspan="1" colspan="1">
              <named-content xmlns:xlink="http://www.w3.org/1999/xlink" content-type="dwc:verbatimLatitude" xlink:type="simple"><named-content content-type="geo-json" specific-use="{&#34;type&#34;:&#34;Point&#34;,&#34;coordinates&#34;:[-16.477778,32.414444]}" id="NCID0ENBAG" xlink:type="simple">32°24'52"</named-content></named-content>
            </td><td rowspan="1" colspan="1">
              <named-content xmlns:xlink="http://www.w3.org/1999/xlink" content-type="dwc:verbatimLongitude" xlink:type="simple"><named-content content-type="geo-json" specific-use="{&#34;type&#34;:&#34;Point&#34;,&#34;coordinates&#34;:[-16.477778,32.414444]}" id="NCID0E1BAG" xlink:type="simple">16°28'40"</named-content></named-content>
            </td><td rowspan="1" colspan="1">27/IV-19/V/2011</td></tr><tr><td rowspan="1" colspan="1">Bugio S</td><td rowspan="1" colspan="1">Coastal vegetation</td><td rowspan="1" colspan="1">
              <named-content xmlns:xlink="http://www.w3.org/1999/xlink" content-type="dwc:verbatimLatitude" xlink:type="simple"><named-content content-type="geo-json" specific-use="{&#34;type&#34;:&#34;Point&#34;,&#34;coordinates&#34;:[-16.473056,32.410556]}" id="NCID0ERCAG" xlink:type="simple">32°24'38"</named-content></named-content>
            </td><td rowspan="1" colspan="1">
              <named-content xmlns:xlink="http://www.w3.org/1999/xlink" content-type="dwc:verbatimLongitude" xlink:type="simple"><named-content content-type="geo-json" specific-use="{&#34;type&#34;:&#34;Point&#34;,&#34;coordinates&#34;:[-16.473056,32.410556]}" id="NCID0E5CAG" xlink:type="simple">16°28'23"</named-content></named-content>
            </td><td rowspan="1" colspan="1">27/IV-19/V/2011</td></tr><tr><td rowspan="1" colspan="1">Castanheira N</td><td rowspan="1" colspan="1">Coastal vegetation</td><td rowspan="1" colspan="1">
              <named-content xmlns:xlink="http://www.w3.org/1999/xlink" content-type="dwc:verbatimLatitude" xlink:type="simple"><named-content content-type="geo-json" specific-use="{&#34;type&#34;:&#34;Point&#34;,&#34;coordinates&#34;:[-16.536667,32.564444]}" id="NCID0EVDAG" xlink:type="simple">32°33'52"</named-content></named-content>
            </td><td rowspan="1" colspan="1">
              <named-content xmlns:xlink="http://www.w3.org/1999/xlink" content-type="dwc:verbatimLongitude" xlink:type="simple"><named-content content-type="geo-json" specific-use="{&#34;type&#34;:&#34;Point&#34;,&#34;coordinates&#34;:[-16.536667,32.564444]}" id="NCID0ECEAG" xlink:type="simple">16°32'12"</named-content></named-content>
            </td><td rowspan="1" colspan="1">26/IV-10/V/20110</td></tr><tr><td rowspan="1" colspan="1">Castanheira S</td><td rowspan="1" colspan="1">Coastal vegetation</td><td rowspan="1" colspan="1">
              <named-content xmlns:xlink="http://www.w3.org/1999/xlink" content-type="dwc:verbatimLatitude" xlink:type="simple"><named-content content-type="geo-json" specific-use="{&#34;type&#34;:&#34;Point&#34;,&#34;coordinates&#34;:[-16.529722,32.553056]}" id="NCID0EZEAG" xlink:type="simple">32°33'11"</named-content></named-content>
            </td><td rowspan="1" colspan="1">
              <named-content xmlns:xlink="http://www.w3.org/1999/xlink" content-type="dwc:verbatimLongitude" xlink:type="simple"><named-content content-type="geo-json" specific-use="{&#34;type&#34;:&#34;Point&#34;,&#34;coordinates&#34;:[-16.529722,32.553056]}" id="NCID0EGFAG" xlink:type="simple">16°31'47"</named-content></named-content>
            </td><td rowspan="1" colspan="1">26/IV-10/V/20110</td></tr><tr><td rowspan="1" colspan="1">Eira</td><td rowspan="1" colspan="1">Coastal vegetation</td><td rowspan="1" colspan="1">
              <named-content xmlns:xlink="http://www.w3.org/1999/xlink" content-type="dwc:verbatimLatitude" xlink:type="simple"><named-content content-type="geo-json" specific-use="{&#34;type&#34;:&#34;Point&#34;,&#34;coordinates&#34;:[-16.502778,32.513889]}" id="NCID0E4FAG" xlink:type="simple">32°30'50"</named-content></named-content>
            </td><td rowspan="1" colspan="1">
              <named-content xmlns:xlink="http://www.w3.org/1999/xlink" content-type="dwc:verbatimLongitude" xlink:type="simple"><named-content content-type="geo-json" specific-use="{&#34;type&#34;:&#34;Point&#34;,&#34;coordinates&#34;:[-16.502778,32.513889]}" id="NCID0EKGAG" xlink:type="simple">16°30'10"</named-content></named-content>
            </td><td rowspan="1" colspan="1">27/IV-11/V/20110</td></tr><tr><td rowspan="1" colspan="1">Doca</td><td rowspan="1" colspan="1">Coastal vegetation</td><td rowspan="1" colspan="1">
              <named-content xmlns:xlink="http://www.w3.org/1999/xlink" content-type="dwc:verbatimLatitude" xlink:type="simple"><named-content content-type="geo-json" specific-use="{&#34;type&#34;:&#34;Point&#34;,&#34;coordinates&#34;:[-16.511389,32.517500]}" id="NCID0EBHAG" xlink:type="simple">32°31'03"</named-content></named-content>
            </td><td rowspan="1" colspan="1">
              <named-content xmlns:xlink="http://www.w3.org/1999/xlink" content-type="dwc:verbatimLongitude" xlink:type="simple"><named-content content-type="geo-json" specific-use="{&#34;type&#34;:&#34;Point&#34;,&#34;coordinates&#34;:[-16.511389,32.517500]}" id="NCID0EOHAG" xlink:type="simple">16°30'41"</named-content></named-content>
            </td><td rowspan="1" colspan="1">26/IV-10/V/20110</td></tr><tr><td rowspan="1" colspan="1">Ilhéu Chão N</td><td rowspan="1" colspan="1">Coastal vegetation</td><td rowspan="1" colspan="1">
              <named-content xmlns:xlink="http://www.w3.org/1999/xlink" content-type="dwc:verbatimLatitude" xlink:type="simple"><named-content content-type="geo-json" specific-use="{&#34;type&#34;:&#34;Point&#34;,&#34;coordinates&#34;:[-16.545278,32.586111]}" id="NCID0EFIAG" xlink:type="simple">32°35'10"</named-content></named-content>
            </td><td rowspan="1" colspan="1">
              <named-content xmlns:xlink="http://www.w3.org/1999/xlink" content-type="dwc:verbatimLongitude" xlink:type="simple"><named-content content-type="geo-json" specific-use="{&#34;type&#34;:&#34;Point&#34;,&#34;coordinates&#34;:[-16.545278,32.586111]}" id="NCID0ESIAG" xlink:type="simple">16°32'43"</named-content></named-content>
            </td><td rowspan="1" colspan="1">28/IV-18/V/20110</td></tr><tr><td rowspan="1" colspan="1">Ilhéu Chão S</td><td rowspan="1" colspan="1">Coastal vegetation</td><td rowspan="1" colspan="1">
              <named-content xmlns:xlink="http://www.w3.org/1999/xlink" content-type="dwc:verbatimLatitude" xlink:type="simple"><named-content content-type="geo-json" specific-use="{&#34;type&#34;:&#34;Point&#34;,&#34;coordinates&#34;:[-16.540278,32.581111]}" id="NCID0EJJAG" xlink:type="simple">32°34'52"</named-content></named-content>
            </td><td rowspan="1" colspan="1">
              <named-content xmlns:xlink="http://www.w3.org/1999/xlink" content-type="dwc:verbatimLongitude" xlink:type="simple"><named-content content-type="geo-json" specific-use="{&#34;type&#34;:&#34;Point&#34;,&#34;coordinates&#34;:[-16.540278,32.581111]}" id="NCID0EWJAG" xlink:type="simple">16°32'25"</named-content></named-content>
            </td><td rowspan="1" colspan="1">28/IV-18/V/20110</td></tr><tr><td rowspan="13" colspan="1">
              <bold>Porto Santo</bold>
            </td><td rowspan="1" colspan="1">Fonte da Areia</td><td rowspan="1" colspan="1">Dune system</td><td rowspan="1" colspan="1">
              <named-content xmlns:xlink="http://www.w3.org/1999/xlink" content-type="dwc:verbatimLatitude" xlink:type="simple"><named-content content-type="geo-json" specific-use="{&#34;type&#34;:&#34;Point&#34;,&#34;coordinates&#34;:[-16.355000,33.081667]}" id="NCID0ETKAG" xlink:type="simple">33°04'54"</named-content></named-content>
            </td><td rowspan="1" colspan="1">
              <named-content xmlns:xlink="http://www.w3.org/1999/xlink" content-type="dwc:verbatimLongitude" xlink:type="simple"><named-content content-type="geo-json" specific-use="{&#34;type&#34;:&#34;Point&#34;,&#34;coordinates&#34;:[-16.355000,33.081667]}" id="NCID0EALAG" xlink:type="simple">16°21'18"</named-content></named-content>
            </td><td rowspan="1" colspan="1">21/VI-5/VII/20110</td></tr><tr><td rowspan="1" colspan="1">Ilhéu da Cal N</td><td rowspan="1" colspan="1">Coastal vegetation</td><td rowspan="1" colspan="1">
              <named-content xmlns:xlink="http://www.w3.org/1999/xlink" content-type="dwc:verbatimLatitude" xlink:type="simple"><named-content content-type="geo-json" specific-use="{&#34;type&#34;:&#34;Point&#34;,&#34;coordinates&#34;:[-16.385278,33.011389]}" id="NCID0EXLAG" xlink:type="simple">33°0'41"</named-content></named-content>
            </td><td rowspan="1" colspan="1">
              <named-content xmlns:xlink="http://www.w3.org/1999/xlink" content-type="dwc:verbatimLongitude" xlink:type="simple"><named-content content-type="geo-json" specific-use="{&#34;type&#34;:&#34;Point&#34;,&#34;coordinates&#34;:[-16.385278,33.011389]}" id="NCID0EEMAG" xlink:type="simple">16°23'07"</named-content></named-content>
            </td><td rowspan="1" colspan="1">22/VI-6/VII/20110</td></tr><tr><td rowspan="1" colspan="1">Ilhéu da Cal S</td><td rowspan="1" colspan="1">Coastal vegetation</td><td rowspan="1" colspan="1">
              <named-content xmlns:xlink="http://www.w3.org/1999/xlink" content-type="dwc:verbatimLatitude" xlink:type="simple"><named-content content-type="geo-json" specific-use="{&#34;type&#34;:&#34;Point&#34;,&#34;coordinates&#34;:[-16.383611,33.001944]}" id="NCID0E2MAG" xlink:type="simple">33°00'7"</named-content></named-content>
            </td><td rowspan="1" colspan="1">
              <named-content xmlns:xlink="http://www.w3.org/1999/xlink" content-type="dwc:verbatimLongitude" xlink:type="simple"><named-content content-type="geo-json" specific-use="{&#34;type&#34;:&#34;Point&#34;,&#34;coordinates&#34;:[-16.383611,33.001944]}" id="NCID0EINAG" xlink:type="simple">16°23'01"</named-content></named-content>
            </td><td rowspan="1" colspan="1">22/VI-6/VII/20110</td></tr><tr><td rowspan="1" colspan="1">Ilhéu do Farol N</td><td rowspan="1" colspan="1">Coastal vegetation</td><td rowspan="1" colspan="1">
              <named-content xmlns:xlink="http://www.w3.org/1999/xlink" content-type="dwc:verbatimLatitude" xlink:type="simple"><named-content content-type="geo-json" specific-use="{&#34;type&#34;:&#34;Point&#34;,&#34;coordinates&#34;:[-16.284444,33.055278]}" id="NCID0E6NAG" xlink:type="simple">33°03'19"</named-content></named-content>
            </td><td rowspan="1" colspan="1">
              <named-content xmlns:xlink="http://www.w3.org/1999/xlink" content-type="dwc:verbatimLongitude" xlink:type="simple"><named-content content-type="geo-json" specific-use="{&#34;type&#34;:&#34;Point&#34;,&#34;coordinates&#34;:[-16.284444,33.055278]}" id="NCID0EMOAG" xlink:type="simple">16°17'04"</named-content></named-content>
            </td><td rowspan="1" colspan="1">20/VI-4/VII/20110</td></tr><tr><td rowspan="1" colspan="1">Ilhéu do Farol S</td><td rowspan="1" colspan="1">Coastal vegetation</td><td rowspan="1" colspan="1">
              <named-content xmlns:xlink="http://www.w3.org/1999/xlink" content-type="dwc:verbatimLatitude" xlink:type="simple"><named-content content-type="geo-json" specific-use="{&#34;type&#34;:&#34;Point&#34;,&#34;coordinates&#34;:[-16.278611,33.053611]}" id="NCID0EDPAG" xlink:type="simple">33°03'13"</named-content></named-content>
            </td><td rowspan="1" colspan="1">
              <named-content xmlns:xlink="http://www.w3.org/1999/xlink" content-type="dwc:verbatimLongitude" xlink:type="simple"><named-content content-type="geo-json" specific-use="{&#34;type&#34;:&#34;Point&#34;,&#34;coordinates&#34;:[-16.278611,33.053611]}" id="NCID0EQPAG" xlink:type="simple">16°16'43"</named-content></named-content>
            </td><td rowspan="1" colspan="1">20/VI-4/VII/20110</td></tr><tr><td rowspan="1" colspan="1">Ilhéu do Ferro</td><td rowspan="1" colspan="1">Coastal vegetation</td><td rowspan="1" colspan="1">
              <named-content xmlns:xlink="http://www.w3.org/1999/xlink" content-type="dwc:verbatimLatitude" xlink:type="simple"><named-content content-type="geo-json" specific-use="{&#34;type&#34;:&#34;Point&#34;,&#34;coordinates&#34;:[-16.407778,33.037778]}" id="NCID0EHQAG" xlink:type="simple">33°02'16"</named-content></named-content>
            </td><td rowspan="1" colspan="1">
              <named-content xmlns:xlink="http://www.w3.org/1999/xlink" content-type="dwc:verbatimLongitude" xlink:type="simple"><named-content content-type="geo-json" specific-use="{&#34;type&#34;:&#34;Point&#34;,&#34;coordinates&#34;:[-16.407778,33.037778]}" id="NCID0EUQAG" xlink:type="simple">16°24'28"</named-content></named-content>
            </td><td rowspan="1" colspan="1">21/VI-5/VII/20110</td></tr><tr><td rowspan="1" colspan="1">Pico Ana Ferreira</td><td rowspan="1" colspan="1">
              <italic><tp:taxon-name><tp:taxon-name-part taxon-name-part-type="genus">Pinus</tp:taxon-name-part></tp:taxon-name></italic> plantation</td><td rowspan="1" colspan="1">
              <named-content xmlns:xlink="http://www.w3.org/1999/xlink" content-type="dwc:verbatimLatitude" xlink:type="simple"><named-content content-type="geo-json" specific-use="{&#34;type&#34;:&#34;Point&#34;,&#34;coordinates&#34;:[-16.373333,33.043333]}" id="NCID0ETRAG" xlink:type="simple">33°02'36"</named-content></named-content>
            </td><td rowspan="1" colspan="1">
              <named-content xmlns:xlink="http://www.w3.org/1999/xlink" content-type="dwc:verbatimLongitude" xlink:type="simple"><named-content content-type="geo-json" specific-use="{&#34;type&#34;:&#34;Point&#34;,&#34;coordinates&#34;:[-16.373333,33.043333]}" id="NCID0EASAG" xlink:type="simple">16°22'24"</named-content></named-content>
            </td><td rowspan="1" colspan="1">21/IV-5/V/20110</td></tr><tr><td rowspan="1" colspan="1">Pico Branco Cup</td><td rowspan="1" colspan="1">
              <italic><tp:taxon-name><tp:taxon-name-part taxon-name-part-type="genus">Cupressus</tp:taxon-name-part></tp:taxon-name></italic> plantation</td><td rowspan="1" colspan="1">
              <named-content xmlns:xlink="http://www.w3.org/1999/xlink" content-type="dwc:verbatimLatitude" xlink:type="simple"><named-content content-type="geo-json" specific-use="{&#34;type&#34;:&#34;Point&#34;,&#34;coordinates&#34;:[-16.298611,33.094444]}" id="NCID0E6SAG" xlink:type="simple">33°05'40"</named-content></named-content>
            </td><td rowspan="1" colspan="1">
              <named-content xmlns:xlink="http://www.w3.org/1999/xlink" content-type="dwc:verbatimLongitude" xlink:type="simple"><named-content content-type="geo-json" specific-use="{&#34;type&#34;:&#34;Point&#34;,&#34;coordinates&#34;:[-16.298611,33.094444]}" id="NCID0EMTAG" xlink:type="simple">16°17'55"</named-content></named-content>
            </td><td rowspan="1" colspan="1">23/IV-7/V/20110</td></tr><tr><td rowspan="1" colspan="1">Pico Branco mead</td><td rowspan="1" colspan="1">Semi-natural meadow</td><td rowspan="1" colspan="1">
              <named-content xmlns:xlink="http://www.w3.org/1999/xlink" content-type="dwc:verbatimLatitude" xlink:type="simple"><named-content content-type="geo-json" specific-use="{&#34;type&#34;:&#34;Point&#34;,&#34;coordinates&#34;:[-16.306389,33.091389]}" id="NCID0EDUAG" xlink:type="simple">33°05'29"</named-content></named-content>
            </td><td rowspan="1" colspan="1">
              <named-content xmlns:xlink="http://www.w3.org/1999/xlink" content-type="dwc:verbatimLongitude" xlink:type="simple"><named-content content-type="geo-json" specific-use="{&#34;type&#34;:&#34;Point&#34;,&#34;coordinates&#34;:[-16.306389,33.091389]}" id="NCID0EQUAG" xlink:type="simple">16°18'23"</named-content></named-content>
            </td><td rowspan="1" colspan="1">23/IV-7/V/20110</td></tr><tr><td rowspan="1" colspan="1">Pico do Castelo</td><td rowspan="1" colspan="1">
              <italic><tp:taxon-name><tp:taxon-name-part taxon-name-part-type="genus">Pinus</tp:taxon-name-part></tp:taxon-name></italic> plantation</td><td rowspan="1" colspan="1">
              <named-content xmlns:xlink="http://www.w3.org/1999/xlink" content-type="dwc:verbatimLatitude" xlink:type="simple"><named-content content-type="geo-json" specific-use="{&#34;type&#34;:&#34;Point&#34;,&#34;coordinates&#34;:[-16.331944,33.080833]}" id="NCID0EPVAG" xlink:type="simple">33°04'51"</named-content></named-content>
            </td><td rowspan="1" colspan="1">
              <named-content xmlns:xlink="http://www.w3.org/1999/xlink" content-type="dwc:verbatimLongitude" xlink:type="simple"><named-content content-type="geo-json" specific-use="{&#34;type&#34;:&#34;Point&#34;,&#34;coordinates&#34;:[-16.331944,33.080833]}" id="NCID0E3VAG" xlink:type="simple">16°19'55"</named-content></named-content>
            </td><td rowspan="1" colspan="1">22/IV-6/V/20110</td></tr><tr><td rowspan="1" colspan="1">Pico do Facho Cup</td><td rowspan="1" colspan="1">
              <italic><tp:taxon-name><tp:taxon-name-part taxon-name-part-type="genus">Cupressus</tp:taxon-name-part></tp:taxon-name></italic> plantation</td><td rowspan="1" colspan="1">
              <named-content xmlns:xlink="http://www.w3.org/1999/xlink" content-type="dwc:verbatimLatitude" xlink:type="simple"><named-content content-type="geo-json" specific-use="{&#34;type&#34;:&#34;Point&#34;,&#34;coordinates&#34;:[-16.321389,33.083889]}" id="NCID0E2WAG" xlink:type="simple">33°05'02"</named-content></named-content>
            </td><td rowspan="1" colspan="1">
              <named-content xmlns:xlink="http://www.w3.org/1999/xlink" content-type="dwc:verbatimLongitude" xlink:type="simple"><named-content content-type="geo-json" specific-use="{&#34;type&#34;:&#34;Point&#34;,&#34;coordinates&#34;:[-16.321389,33.083889]}" id="NCID0EIXAG" xlink:type="simple">16°19'17"</named-content></named-content>
            </td><td rowspan="1" colspan="1">22/IV-6/V/20110</td></tr><tr><td rowspan="1" colspan="1">Pico do Facho Pin</td><td rowspan="1" colspan="1">
              <italic><tp:taxon-name><tp:taxon-name-part taxon-name-part-type="genus">Pinus</tp:taxon-name-part></tp:taxon-name></italic> plantation</td><td rowspan="1" colspan="1">
              <named-content xmlns:xlink="http://www.w3.org/1999/xlink" content-type="dwc:verbatimLatitude" xlink:type="simple"><named-content content-type="geo-json" specific-use="{&#34;type&#34;:&#34;Point&#34;,&#34;coordinates&#34;:[-16.324444,33.082778]}" id="NCID0EHYAG" xlink:type="simple">33°04'58"</named-content></named-content>
            </td><td rowspan="1" colspan="1">
              <named-content xmlns:xlink="http://www.w3.org/1999/xlink" content-type="dwc:verbatimLongitude" xlink:type="simple"><named-content content-type="geo-json" specific-use="{&#34;type&#34;:&#34;Point&#34;,&#34;coordinates&#34;:[-16.324444,33.082778]}" id="NCID0EUYAG" xlink:type="simple">16°19'28"</named-content></named-content>
            </td><td rowspan="1" colspan="1">22/IV-6/V/20110</td></tr><tr><td rowspan="1" colspan="1">Pico Juliana</td><td rowspan="1" colspan="1">
              <italic><tp:taxon-name><tp:taxon-name-part taxon-name-part-type="genus">Cupressus</tp:taxon-name-part></tp:taxon-name></italic> plantation</td><td rowspan="1" colspan="1">
              <named-content xmlns:xlink="http://www.w3.org/1999/xlink" content-type="dwc:verbatimLatitude" xlink:type="simple"><named-content content-type="geo-json" specific-use="{&#34;type&#34;:&#34;Point&#34;,&#34;coordinates&#34;:[-16.322222,33.092500]}" id="NCID0ETZAG" xlink:type="simple">33°05'33"</named-content></named-content>
            </td><td rowspan="1" colspan="1">
              <named-content xmlns:xlink="http://www.w3.org/1999/xlink" content-type="dwc:verbatimLongitude" xlink:type="simple"><named-content content-type="geo-json" specific-use="{&#34;type&#34;:&#34;Point&#34;,&#34;coordinates&#34;:[-16.322222,33.092500]}" id="NCID0EA1AG" xlink:type="simple">16°19'20"</named-content></named-content>
            </td><td rowspan="1" colspan="1">23/IV-7/V/20110</td></tr></tbody></table></table-wrap></tp:treatment-sec><ref-list><ref id="B55"><mixed-citation xmlns:xlink="http://www.w3.org/1999/xlink" xlink:type="simple">
          <person-group><name name-style="western"><surname>Rognes</surname><given-names>K</given-names></name></person-group> (<year>1987</year>) <article-title>The taxonomy of the <italic><tp:taxon-name><tp:taxon-name-part taxon-name-part-type="genus">Pollenia</tp:taxon-name-part> <tp:taxon-name-part taxon-name-part-type="species">rudis</tp:taxon-name-part></tp:taxon-name></italic> species-group in the Holarctic Region (<tp:taxon-name><tp:taxon-name-part taxon-name-part-type="order">Diptera</tp:taxon-name-part></tp:taxon-name>: <tp:taxon-name><tp:taxon-name-part taxon-name-part-type="family">Calliphoridae</tp:taxon-name-part></tp:taxon-name>).</article-title> <source>Systematic Entomology</source> <volume>12</volume>: <fpage>475</fpage>–<lpage>502</lpage>. doi: <ext-link xlink:type="simple" ext-link-type="doi" xlink:href="10.1111/j.1365-3113.1987.tb00219.x">10.1111/j.1365-3113.1987.tb00219.x</ext-link></mixed-citation></ref><ref id="B39"><mixed-citation xmlns:xlink="http://www.w3.org/1999/xlink" xlink:type="simple">
          <person-group><name name-style="western"><surname>Martínez-Sánchez</surname><given-names>A</given-names></name><name name-style="western"><surname>Rojo</surname><given-names>S</given-names></name><name name-style="western"><surname>Rognes</surname><given-names>K</given-names></name><name name-style="western"><surname>Marcos-Garcia</surname><given-names>MA</given-names></name></person-group> (<year>1998</year>) <article-title>Califóridos con interés faunistico en agroecosistemas de dehesa y catálogo de las especies ibéricas de <tp:taxon-name><tp:taxon-name-part taxon-name-part-type="subfamily">Polleniinae</tp:taxon-name-part></tp:taxon-name> (<tp:taxon-name><tp:taxon-name-part taxon-name-part-type="order">Diptera</tp:taxon-name-part></tp:taxon-name>: <tp:taxon-name><tp:taxon-name-part taxon-name-part-type="family">Calliphoridae</tp:taxon-name-part></tp:taxon-name>).</article-title> <source>Boletín de la Asociación Española de Entomologia</source> <volume>22</volume>: <fpage>171</fpage>–<lpage>183</lpage>.</mixed-citation></ref><ref id="B78"><mixed-citation xmlns:xlink="http://www.w3.org/1999/xlink" xlink:type="simple">
          <person-group><name name-style="western"><surname>Yahnke</surname><given-names>W</given-names></name><name name-style="western"><surname>George</surname><given-names>JA</given-names></name></person-group> (<year>1972</year>) <article-title>Rearing and immature stages of the cluster fly (<italic><tp:taxon-name><tp:taxon-name-part taxon-name-part-type="genus">Pollenia</tp:taxon-name-part> <tp:taxon-name-part taxon-name-part-type="species">rudis</tp:taxon-name-part></tp:taxon-name></italic>) (<tp:taxon-name><tp:taxon-name-part taxon-name-part-type="order">Diptera</tp:taxon-name-part></tp:taxon-name>: <tp:taxon-name><tp:taxon-name-part taxon-name-part-type="family">Calliphoridae</tp:taxon-name-part></tp:taxon-name>) in Ontario.</article-title> <source>Canadian Entomologist</source> <volume>104</volume>: <fpage>567</fpage>–<lpage>576</lpage>. doi: <ext-link xlink:type="simple" ext-link-type="doi" xlink:href="10.4039/Ent104567-4">10.4039/Ent104567-4</ext-link></mixed-citation></ref><ref id="B66"><mixed-citation xmlns:xlink="http://www.w3.org/1999/xlink" xlink:type="simple">
          <person-group><name name-style="western"><surname>Szpila</surname><given-names>K</given-names></name></person-group> (<year>2003</year>) <article-title>First instar larvae of nine West-Palaearctic species of <italic><tp:taxon-name><tp:taxon-name-part taxon-name-part-type="genus">Pollenia</tp:taxon-name-part></tp:taxon-name></italic> Robineau-Desvoidy, 1830 (<tp:taxon-name><tp:taxon-name-part taxon-name-part-type="order">Diptera</tp:taxon-name-part></tp:taxon-name>, <tp:taxon-name><tp:taxon-name-part taxon-name-part-type="family">Calliphoridae</tp:taxon-name-part></tp:taxon-name>).</article-title> <source>Entomologica Fennica</source> <volume>14</volume>: <fpage>193</fpage>–<lpage>210</lpage>.</mixed-citation></ref><ref id="B25"><mixed-citation xmlns:xlink="http://www.w3.org/1999/xlink" xlink:type="simple">
          <person-group><name name-style="western"><surname>Grzywacz</surname><given-names>A</given-names></name><name name-style="western"><surname>Szpila</surname><given-names>K</given-names></name><name name-style="western"><surname>Pape</surname><given-names>T</given-names></name></person-group> (<year>2012</year>) <article-title>Egg morphology of nine species of <italic><tp:taxon-name><tp:taxon-name-part taxon-name-part-type="genus">Pollenia</tp:taxon-name-part></tp:taxon-name></italic> Robineau-Desvoidy, 1830 (<tp:taxon-name><tp:taxon-name-part taxon-name-part-type="order">Diptera</tp:taxon-name-part></tp:taxon-name>: <tp:taxon-name><tp:taxon-name-part taxon-name-part-type="family">Calliphoridae</tp:taxon-name-part></tp:taxon-name>).</article-title> <source>Microscopy Research and Technique</source> <volume>75</volume>: <fpage>955</fpage>–<lpage>967</lpage>. doi: <ext-link xlink:type="simple" ext-link-type="doi" xlink:href="10.1002/jemt.22020">10.1002/jemt.22020</ext-link></mixed-citation></ref></ref-list></tp:taxon-treatment>
