# Supplementary material for: The blowflies of the Madeira Archipelago: species diversity, distribution and identification (Diptera, Calliphoridae s. l.)
Source: Zookeys. 2016 Nov 21;(634):101–23. doi: 10.3897/zookeys.634.9262 (PMC5126533; doi:10.3897/zookeys.634.9262)
Supplement: XML Treatment for Stomorhina lunata [file zookeys.634.9262-treatment10.xml]

<!DOCTYPE tp:taxon-treatment
  PUBLIC "-//TaxonX//DTD Taxonomic Treatment Publishing DTD v0 20100105//EN" "tax-treatment-NSO.dtd">
<tp:taxon-treatment xmlns:tp="http://www.plazi.org/taxpub"><tp:treatment-meta><kwd-group><label>Taxon classification</label><kwd><named-content content-type="kingdom">Animalia</named-content></kwd><kwd><named-content content-type="order">Diptera</named-content></kwd><kwd><named-content content-type="family">Calliphoridae</named-content></kwd></kwd-group><mixed-citation publication-type="journal"><person-group><name><surname>Prado e Castro</surname><given-names>Catarina</given-names></name><name><surname>Szpila</surname><given-names>Krzysztof</given-names></name><name><surname>Martínez-Sánchez</surname><given-names>Anabel</given-names></name><name><surname>Rego</surname><given-names/></name><name><surname>Silva</surname><given-names>Isamberto</given-names></name><name><surname>Serrano</surname><given-names>Artur R.M.</given-names></name><name><surname>Boieiro</surname><given-names>Mário</given-names></name></person-group><article-title>The blowflies of the Madeira Archipelago: species diversity, distribution and identification (<tp:taxon-name><tp:taxon-name-part taxon-name-part-type="order">Diptera</tp:taxon-name-part></tp:taxon-name>, <tp:taxon-name><tp:taxon-name-part taxon-name-part-type="family">Calliphoridae</tp:taxon-name-part></tp:taxon-name> <italic>s. l.</italic>)</article-title><source>Zookeys</source><day>21</day><month>11</month><year>2016</year><volume>2016</volume><issue>634</issue><fpage>101</fpage><lpage>123</lpage><pub-id pub-id-type="doi">10.3897/zookeys.634.9262</pub-id></mixed-citation></tp:treatment-meta><tp:nomenclature><tp:taxon-name>
              <tp:taxon-name-part taxon-name-part-type="genus">Stomorhina</tp:taxon-name-part>
              <tp:taxon-name-part taxon-name-part-type="species">lunata</tp:taxon-name-part>
            </tp:taxon-name><tp:taxon-authority>(Fabricius, 1805)</tp:taxon-authority><xref ref-type="fig" rid="F2">Figs 2F</xref><xref ref-type="fig" rid="F3">, 3H</xref></tp:nomenclature><tp:treatment-sec sec-type="material" id="SECID0EIRAI"><title>Material examined.</title><p>Madeira: Bica da Cana (2 females); Loreto (3 females); Prazeres (1 female); Parque eólico (1 female); Ponta de São Lourenço W (1 female); Porto Santo: Ilhéu da Cal N (4 females); Ilhéu da Cal S (2 females); Ilhéu do Ferro (1 female); Fonte da Areia (7 females); Pico do Facho Pin (1 female); Desertas: Castanheira N (1 female).</p></tp:treatment-sec><tp:treatment-sec sec-type="remarks" id="SECID0ENRAI"><title>Remarks.</title><p>
              <italic><tp:taxon-name><tp:taxon-name-part taxon-name-part-type="genus">Stomorhina</tp:taxon-name-part> <tp:taxon-name-part taxon-name-part-type="species">lunata</tp:taxon-name-part></tp:taxon-name></italic> is distributed almost worldwide, being absent only from the Neotropical and Australasian regions (<xref ref-type="bibr" rid="B59">Rognes 2013</xref>). It is common in Europe including all of the Mediterranean area, and is widely distributed throughout the Iberian Peninsula (<xref ref-type="bibr" rid="B20">González-Mora and Peris 1988</xref>). It is known as a predator on egg-masses of the locust <italic><tp:taxon-name><tp:taxon-name-part taxon-name-part-type="genus">Schistocerca</tp:taxon-name-part> <tp:taxon-name-part taxon-name-part-type="species">gregaria</tp:taxon-name-part></tp:taxon-name></italic> (Forskål, 1775) (<xref ref-type="bibr" rid="B58">Rognes 1998</xref>) and a parasite <!--PageBreak-->in nests of ants (<xref ref-type="bibr" rid="B9">Bharti and Bharti 2016</xref>). Adults are commonly found on flowers (<xref ref-type="bibr" rid="B20">González-Mora and Peris 1988</xref>).</p></tp:treatment-sec><tp:treatment-sec><!--Section generated to contain objects referenced in tp:taxon-treatment.--><fig id="F2" position="float" orientation="portrait"><label>Figure 2.</label><caption><p>Diagnostically important characters of Madeiran blowflies (<tp:taxon-name><tp:taxon-name-part taxon-name-part-type="order">Diptera</tp:taxon-name-part></tp:taxon-name>, <tp:taxon-name><tp:taxon-name-part taxon-name-part-type="family">Calliphoridae</tp:taxon-name-part></tp:taxon-name> <italic>s. l.</italic>): <bold>A</bold> <italic><tp:taxon-name><tp:taxon-name-part taxon-name-part-type="genus">Chrysomya</tp:taxon-name-part> <tp:taxon-name-part taxon-name-part-type="species">albiceps</tp:taxon-name-part></tp:taxon-name></italic>, basal part of wing, dorsal surface, showing haired stem vein <bold>B</bold> <italic><tp:taxon-name><tp:taxon-name-part taxon-name-part-type="genus">Stomorhina</tp:taxon-name-part> <tp:taxon-name-part taxon-name-part-type="species">lunata</tp:taxon-name-part></tp:taxon-name></italic>, basal part of wing, dorsal surface, showing haired stem vein <bold>C</bold> <italic><tp:taxon-name><tp:taxon-name-part taxon-name-part-type="genus">Calliphora</tp:taxon-name-part> <tp:taxon-name-part taxon-name-part-type="species">vicina</tp:taxon-name-part></tp:taxon-name></italic>, basal part of wing, dorsal surface, showing bare stem vein <bold>D</bold> <italic><tp:taxon-name><tp:taxon-name-part taxon-name-part-type="genus">Calliphora</tp:taxon-name-part> <tp:taxon-name-part taxon-name-part-type="species">vomitoria</tp:taxon-name-part></tp:taxon-name></italic>, thorax, upper and lower calypters <bold>E</bold> <italic><tp:taxon-name><tp:taxon-name-part taxon-name-part-type="genus">Lucilia</tp:taxon-name-part> <tp:taxon-name-part taxon-name-part-type="species">sericata</tp:taxon-name-part></tp:taxon-name></italic>, thorax, upper and lower calypters <bold>F</bold> <italic><tp:taxon-name><tp:taxon-name-part taxon-name-part-type="genus">Stomorhina</tp:taxon-name-part> <tp:taxon-name-part taxon-name-part-type="species">lunata</tp:taxon-name-part></tp:taxon-name></italic>, female, head, lateral view <bold>G</bold> <italic><tp:taxon-name><tp:taxon-name-part taxon-name-part-type="genus">Chrysomya</tp:taxon-name-part> <tp:taxon-name-part taxon-name-part-type="species">albiceps</tp:taxon-name-part></tp:taxon-name></italic>, female, head, lateral view <bold>H</bold> <italic><tp:taxon-name><tp:taxon-name-part taxon-name-part-type="genus">Chrysomya</tp:taxon-name-part> <tp:taxon-name-part taxon-name-part-type="species">megacephala</tp:taxon-name-part></tp:taxon-name></italic>, female, head, lateral view <bold>I</bold> <italic><tp:taxon-name><tp:taxon-name-part taxon-name-part-type="genus">Calliphora</tp:taxon-name-part> <tp:taxon-name-part taxon-name-part-type="species">vicina</tp:taxon-name-part></tp:taxon-name></italic>, female, head, lateral view <bold>J</bold> <italic><tp:taxon-name><tp:taxon-name-part taxon-name-part-type="genus">Calliphora</tp:taxon-name-part> <tp:taxon-name-part taxon-name-part-type="species">loewi</tp:taxon-name-part></tp:taxon-name></italic>, female, head, lateral view <bold>K</bold> <italic><tp:taxon-name><tp:taxon-name-part taxon-name-part-type="genus">Calliphora</tp:taxon-name-part> <tp:taxon-name-part taxon-name-part-type="species">vomitoria</tp:taxon-name-part></tp:taxon-name></italic>, female, head, lateral view <bold>L</bold> <italic><tp:taxon-name><tp:taxon-name-part taxon-name-part-type="genus">Lucilia</tp:taxon-name-part> <tp:taxon-name-part taxon-name-part-type="species">sericata</tp:taxon-name-part></tp:taxon-name></italic>, female, head, lateral view <bold>M</bold> <italic><tp:taxon-name><tp:taxon-name-part taxon-name-part-type="genus">Pollenia</tp:taxon-name-part> <tp:taxon-name-part taxon-name-part-type="species">rudis</tp:taxon-name-part></tp:taxon-name></italic>, female, head, lateral view <bold>N</bold> <italic><tp:taxon-name><tp:taxon-name-part taxon-name-part-type="genus">Pollenia</tp:taxon-name-part> <tp:taxon-name-part taxon-name-part-type="species">rudis</tp:taxon-name-part></tp:taxon-name></italic>, thorax, upper and lower calypters <bold>O</bold> <italic><tp:taxon-name><tp:taxon-name-part taxon-name-part-type="genus">Pollenia</tp:taxon-name-part> <tp:taxon-name-part taxon-name-part-type="species">pediculata</tp:taxon-name-part></tp:taxon-name></italic>, basal part of wing, ventral surface, showing haired node of subcostal and humeral veins <bold>P</bold> <italic><tp:taxon-name><tp:taxon-name-part taxon-name-part-type="genus">Pollenia</tp:taxon-name-part> <tp:taxon-name-part taxon-name-part-type="species">rudis</tp:taxon-name-part></tp:taxon-name></italic>, basal part of wing, ventral surface, showing bare node of subcostal and humeral veins <bold>Q</bold> <italic><tp:taxon-name><tp:taxon-name-part taxon-name-part-type="genus">Pollenia</tp:taxon-name-part> <tp:taxon-name-part taxon-name-part-type="species">angustigena</tp:taxon-name-part></tp:taxon-name></italic>, mid tibia <bold>R</bold> <italic><tp:taxon-name><tp:taxon-name-part taxon-name-part-type="genus">Pollenia</tp:taxon-name-part> <tp:taxon-name-part taxon-name-part-type="species">rudis</tp:taxon-name-part></tp:taxon-name></italic>, mid tibia. Abbreviations: <bold>ad</bold>, anterodorsal seta; <bold>ant spir</bold>, anterior spiracle; <bold>eh</bold>, eye height; <bold>gen dil</bold>, genal dilation; <bold>gdh</bold>, genal dilation height; <bold>lfm</bold>, lower facial margin; <bold>low cal</bold>, lower calypter; <bold>p pl</bold>, parafacial plate; <bold>psg</bold>, postgena; <bold>sc-h n</bold>, node subcosta-humeral vein.</p></caption><graphic xmlns:xlink="http://www.w3.org/1999/xlink" xlink:href="zookeys-634-101-g002.jpg" position="float" orientation="portrait" xlink:type="simple" id="oo_111862.jpg"/></fig><fig id="F3" position="float" orientation="portrait"><label>Figure 3.</label><caption><p>Habitus in antero-lateral view of Madeiran blowflies: <bold>A</bold> <italic><tp:taxon-name><tp:taxon-name-part taxon-name-part-type="genus">Calliphora</tp:taxon-name-part> <tp:taxon-name-part taxon-name-part-type="species">loewi</tp:taxon-name-part></tp:taxon-name></italic> <bold>B</bold> <italic><tp:taxon-name><tp:taxon-name-part taxon-name-part-type="genus">Calliphora</tp:taxon-name-part> <tp:taxon-name-part taxon-name-part-type="species">vicina</tp:taxon-name-part></tp:taxon-name></italic> <bold>C</bold> <italic><tp:taxon-name><tp:taxon-name-part taxon-name-part-type="genus">Calliphora</tp:taxon-name-part> <tp:taxon-name-part taxon-name-part-type="species">vomitoria</tp:taxon-name-part></tp:taxon-name></italic> <bold>D</bold> <italic><tp:taxon-name><tp:taxon-name-part taxon-name-part-type="genus">Chrysomya</tp:taxon-name-part> <tp:taxon-name-part taxon-name-part-type="species">albiceps</tp:taxon-name-part></tp:taxon-name></italic> <bold>E</bold> <italic><tp:taxon-name><tp:taxon-name-part taxon-name-part-type="genus">Chrysomya</tp:taxon-name-part> <tp:taxon-name-part taxon-name-part-type="species">megacephala</tp:taxon-name-part></tp:taxon-name></italic> <bold>F</bold> <italic><tp:taxon-name><tp:taxon-name-part taxon-name-part-type="genus">Lucilia</tp:taxon-name-part> <tp:taxon-name-part taxon-name-part-type="species">sericata</tp:taxon-name-part></tp:taxon-name></italic> <bold>G</bold> <italic><tp:taxon-name><tp:taxon-name-part taxon-name-part-type="genus">Pollenia</tp:taxon-name-part> <tp:taxon-name-part taxon-name-part-type="species">rudis</tp:taxon-name-part></tp:taxon-name></italic> <bold>H</bold> <italic><tp:taxon-name><tp:taxon-name-part taxon-name-part-type="genus">Stomorhina</tp:taxon-name-part> <tp:taxon-name-part taxon-name-part-type="species">lunata</tp:taxon-name-part></tp:taxon-name></italic>.</p></caption><graphic xmlns:xlink="http://www.w3.org/1999/xlink" xlink:href="zookeys-634-101-g003.jpg" position="float" orientation="portrait" xlink:type="simple" id="oo_111864.jpg"/></fig></tp:treatment-sec><ref-list><ref id="B59"><mixed-citation xmlns:xlink="http://www.w3.org/1999/xlink" xlink:type="simple">
          <person-group><name name-style="western"><surname>Rognes</surname><given-names>K</given-names></name></person-group> (<year>2013</year>) <source>Fauna Europaea: <tp:taxon-name><tp:taxon-name-part taxon-name-part-type="family">Calliphoridae</tp:taxon-name-part></tp:taxon-name>. In: Pape T, Beuk P (Eds) <tp:taxon-name><tp:taxon-name-part taxon-name-part-type="order">Diptera</tp:taxon-name-part></tp:taxon-name>: <tp:taxon-name><tp:taxon-name-part taxon-name-part-type="suborder">Brachycera</tp:taxon-name-part></tp:taxon-name></source>. <source>Fauna Europaea version 2.6.2</source>, <ext-link xlink:type="simple" ext-link-type="uri" xlink:href="http://www.faunaeur.org">http://www.faunaeur.org</ext-link> [<date-in-citation content-type="access-date">accessed 20–10–2016</date-in-citation>]</mixed-citation></ref><ref id="B20"><mixed-citation xmlns:xlink="http://www.w3.org/1999/xlink" xlink:type="simple">
          <person-group><name name-style="western"><surname>González-Mora</surname><given-names>D</given-names></name><name name-style="western"><surname>Peris</surname><given-names>SV</given-names></name></person-group> (<year>1988</year>) <article-title>Los <tp:taxon-name><tp:taxon-name-part taxon-name-part-type="family">Calliphoridae</tp:taxon-name-part></tp:taxon-name> de España. I: <tp:taxon-name><tp:taxon-name-part taxon-name-part-type="subfamily">Rhiniinae</tp:taxon-name-part></tp:taxon-name> y Chrysomynae (<tp:taxon-name><tp:taxon-name-part taxon-name-part-type="order">Diptera</tp:taxon-name-part></tp:taxon-name>).</article-title> <source>Eos</source> <volume>64</volume>: <fpage>91</fpage>–<lpage>139</lpage>.</mixed-citation></ref><ref id="B58"><mixed-citation xmlns:xlink="http://www.w3.org/1999/xlink" xlink:type="simple">
          <person-group><name name-style="western"><surname>Rognes</surname><given-names>K</given-names></name></person-group> (<year>1998</year>) <article-title>Family <tp:taxon-name><tp:taxon-name-part taxon-name-part-type="family">Calliphoridae</tp:taxon-name-part></tp:taxon-name>.</article-title> In: <person-group><name name-style="western"><surname>Papp</surname><given-names>L</given-names></name><name name-style="western"><surname>Darvas</surname><given-names>B</given-names></name></person-group> (<role>Eds</role>) <source>Contributions to a Manual of Palaearctic <tp:taxon-name><tp:taxon-name-part taxon-name-part-type="order">Diptera</tp:taxon-name-part></tp:taxon-name>: Higher <tp:taxon-name><tp:taxon-name-part taxon-name-part-type="suborder">Brachycera</tp:taxon-name-part></tp:taxon-name></source> <volume>3</volume>. <publisher-name>Science Herald</publisher-name>, <publisher-loc>Budapest</publisher-loc>, <fpage>617</fpage>–<lpage>648</lpage>.</mixed-citation></ref><ref id="B9"><mixed-citation xmlns:xlink="http://www.w3.org/1999/xlink" xlink:type="simple">
          <person-group><name name-style="western"><surname>Bharti</surname><given-names>M</given-names></name><name name-style="western"><surname>Bharti</surname><given-names>H</given-names></name></person-group> (<year>2016</year>) <article-title>Association and impact of ectoparasitic blowflies (<tp:taxon-name><tp:taxon-name-part taxon-name-part-type="order">Diptera</tp:taxon-name-part></tp:taxon-name>: <tp:taxon-name><tp:taxon-name-part taxon-name-part-type="family">Calliphoridae</tp:taxon-name-part></tp:taxon-name>) on Himalayan ants of genus <italic><tp:taxon-name><tp:taxon-name-part taxon-name-part-type="genus">Myrmica</tp:taxon-name-part></tp:taxon-name></italic>.</article-title> <source>Insectes Sociaux</source> <volume>63</volume>: <fpage>477</fpage>–<lpage>480</lpage>. doi: <ext-link xlink:type="simple" ext-link-type="doi" xlink:href="10.1007/s00040-016-0480-4">10.1007/s00040-016-0480-4</ext-link></mixed-citation></ref></ref-list></tp:taxon-treatment>
