# Supplementary material for: The blowflies of the Madeira Archipelago: species diversity, distribution and identification (Diptera, Calliphoridae s. l.)
Source: Zookeys. 2016 Nov 21;(634):101–23. doi: 10.3897/zookeys.634.9262 (PMC5126533; doi:10.3897/zookeys.634.9262)
Supplement: XML Treatment for Calliphora loewi [file zookeys.634.9262-treatment11.xml]

<!DOCTYPE tp:taxon-treatment
  PUBLIC "-//TaxonX//DTD Taxonomic Treatment Publishing DTD v0 20100105//EN" "tax-treatment-NSO.dtd">
<tp:taxon-treatment xmlns:tp="http://www.plazi.org/taxpub"><tp:treatment-meta><kwd-group><label>Taxon classification</label><kwd><named-content content-type="kingdom">Animalia</named-content></kwd><kwd><named-content content-type="order">Diptera</named-content></kwd><kwd><named-content content-type="family">Calliphoridae</named-content></kwd></kwd-group><mixed-citation publication-type="journal"><person-group><name><surname>Prado e Castro</surname><given-names>Catarina</given-names></name><name><surname>Szpila</surname><given-names>Krzysztof</given-names></name><name><surname>Martínez-Sánchez</surname><given-names>Anabel</given-names></name><name><surname>Rego</surname><given-names/></name><name><surname>Silva</surname><given-names>Isamberto</given-names></name><name><surname>Serrano</surname><given-names>Artur R.M.</given-names></name><name><surname>Boieiro</surname><given-names>Mário</given-names></name></person-group><article-title>The blowflies of the Madeira Archipelago: species diversity, distribution and identification (<tp:taxon-name><tp:taxon-name-part taxon-name-part-type="order">Diptera</tp:taxon-name-part></tp:taxon-name>, <tp:taxon-name><tp:taxon-name-part taxon-name-part-type="family">Calliphoridae</tp:taxon-name-part></tp:taxon-name> <italic>s. l.</italic>)</article-title><source>Zookeys</source><day>21</day><month>11</month><year>2016</year><volume>2016</volume><issue>634</issue><fpage>101</fpage><lpage>123</lpage><pub-id pub-id-type="doi">10.3897/zookeys.634.9262</pub-id></mixed-citation></tp:treatment-meta><tp:nomenclature><tp:taxon-name>
              <tp:taxon-name-part taxon-name-part-type="genus">Calliphora</tp:taxon-name-part>
              <tp:taxon-name-part taxon-name-part-type="species">loewi</tp:taxon-name-part>
            </tp:taxon-name><tp:taxon-authority>Enderlein, 1903</tp:taxon-authority></tp:nomenclature><tp:treatment-sec sec-type="material" id="SECID0EKDBI"><title>Material examined.</title><p>Madeira: Galhano 3 (15 first instar larvae). The first instar larvae (Fig. <xref ref-type="fig" rid="F4">4A</xref>) were obtained from 13 gravid females collected in Galhano (<xref ref-type="bibr" rid="B54">Prado e Castro et al. 2016</xref>).</p></tp:treatment-sec><tp:treatment-sec sec-type="diagnosis" id="SECID0EYDBI"><title>Diagnosis.</title><p>The first instar larvae of <italic><tp:taxon-name><tp:taxon-name-part taxon-name-part-type="genus">Calliphora</tp:taxon-name-part> <tp:taxon-name-part taxon-name-part-type="species">loewi</tp:taxon-name-part></tp:taxon-name></italic> from Madeira possess the general habitus characteristic of most <tp:taxon-name><tp:taxon-name-part taxon-name-part-type="parvorder">Calyptratae</tp:taxon-name-part></tp:taxon-name>, being divided into a bilobed pseudocephalon (pc), three thoracic segments (t1–t3), seven abdominal segments (a1–a7), and an anal division (ad) that carries the posterior spiracles.</p></tp:treatment-sec><tp:treatment-sec sec-type="redescription" id="SECID0ENEBI"><title>Redescription.</title><p>Body length: 1.4–5.1 mm. <italic>Pseudocephalon</italic>. Antennal complex with small antennal dome situated on basal ring, antennal dome slightly longer than height of basal ring; maxillary palpus located on anterior surface of pseudocephalic lobe and readily visible under a light microscope as a flat disc clearly distinguished from the surrounding cuticular surface; oral ridges present from lateral margins of functional mouth opening to ventral and lateral surfaces of pseudocephalon; functional mouth opening with two lateral tufts of numerous cirri. <italic>Cephaloskeleton</italic>. As in other necrophagous blowflies; consisting of unpaired labrum (lb), paired mouthhooks (mh), unpaired and H-shaped intermediate sclerite (is) and basal sclerite with parastomal bars (pb), vertical plates (vp) and ventral and dorsal cornua (vc, dc) (Figs <xref ref-type="fig" rid="F4">4B, C</xref>); each mouthhook an L-shaped bar, with tip equipped with 6 strong, pointed teeth directed ventrally, teeth arranged in one row with one tooth situated in front of row (well visible in ventral view); basal part of mouthhook also strongly sclerotized and equipped with a lateral arm (Figs <xref ref-type="fig" rid="F4">4B, C</xref>); labrum with readily differentiated sharp and curved apical part, ventral incision separating apical and basal parts of labrum indistinct (Fig. <xref ref-type="fig" rid="F4">4C</xref>); epistomal sclerite [“posterior expansion of labrum” in <xref ref-type="bibr" rid="B70">Szpila et al. (2014)</xref>] flat in lateral view (Fig. <xref ref-type="fig" rid="F4">4C</xref>); parastomal bars (pb) long and slender; intermediate sclerite (is) and crossbeam of intermediate sclerite broad; vertical plate (vp) as broad as width of ventral cornua (Fig. <xref ref-type="fig" rid="F4">4B</xref>); dorsal cornua slightly longer than ventral cornua (Fig. <xref ref-type="fig" rid="F4">4B</xref>); dorsal bridge present (Fig. <xref ref-type="fig" rid="F4">4B</xref>). <italic>Thoracic segments</italic> Anterior spinose band on first thoracic segment broad (Fig. <xref ref-type="fig" rid="F4">4A</xref>), with spines arranged in 5–7 rows dorsally and 12–14 rows ventrally; anterior spinose bands of second and third thoracic segments with homogenous conical, slightly flattened spines, tip of spines slightly curved. <italic>Abdominal segments</italic>. Anterior spinose bands complete on segments a1–a5, narrowly interrupted dorsally on segment a6; segment a7 with anterior spinose band on ventral and ventro-lateral surfaces and with several spines on lateral surface; posterior spinose band on segment a1 reduced to two small groups of spines situated ventro-laterally, on a2 posterior spines only on ventral and ventro-lateral surfaces, segment a3 with narrow posterior spinose band interrupted dorsally, segments a4–a7 with complete posterior spinose band. <italic>Anal division</italic>. Anal pads rounded and slightly protruding, anal tuft with several spines dorsally; circle of hair-like spines around spiracular field complete; anterior spinose band developed only on ventral and ventro-lateral surfaces.</p><!--PageBreak--></tp:treatment-sec><tp:treatment-sec sec-type="comparisons" id="SECID0EMGBI"><title>Comparison with original description.</title><p>The comparison of first instar larval specimens from Madeira with the original description (<xref ref-type="bibr" rid="B18">Erzinçlioğlu 1985</xref>) points to several discrepancies. <xref ref-type="bibr" rid="B18">Erzinçlioğlu (1985)</xref> described the anterior spinose band on a5 of <italic><tp:taxon-name><tp:taxon-name-part taxon-name-part-type="genus">Calliphora</tp:taxon-name-part> <tp:taxon-name-part taxon-name-part-type="species">loewi</tp:taxon-name-part></tp:taxon-name></italic> as interrupted dorsally. <xref ref-type="bibr" rid="B70">Szpila et al. (2014)</xref> used this character for separation of <italic><tp:taxon-name><tp:taxon-name-part taxon-name-part-type="genus">Calliphora</tp:taxon-name-part> <tp:taxon-name-part taxon-name-part-type="species">loewi</tp:taxon-name-part></tp:taxon-name></italic> larvae from those of <italic><tp:taxon-name><tp:taxon-name-part taxon-name-part-type="genus">Calliphora</tp:taxon-name-part> <tp:taxon-name-part taxon-name-part-type="species">vicina</tp:taxon-name-part></tp:taxon-name></italic> and <italic><tp:taxon-name><tp:taxon-name-part taxon-name-part-type="genus">Cynomya</tp:taxon-name-part> <tp:taxon-name-part taxon-name-part-type="species">mortuorum</tp:taxon-name-part></tp:taxon-name></italic> (Linnaeus, 1761), where the anterior spinose band on a5 is complete. However, the first instar larvae of <italic><tp:taxon-name><tp:taxon-name-part taxon-name-part-type="genus">Calliphora</tp:taxon-name-part> <tp:taxon-name-part taxon-name-part-type="species">loewi</tp:taxon-name-part></tp:taxon-name></italic> from Madeira also possess a complete anterior spinose band on a5. This character seems to be variable and cannot be treated as reliable. Serious discrepancies between the material from Madeira and the British larvae studied by <xref ref-type="bibr" rid="B18">Erzinçlioğlu (1985)</xref> were also found in the morphology of the labrum in the cephaloskeleton. Larvae from Madeira possess a massive labrum with broad basal part and well differentiated apical part. Additionally, the apical part of the labrum is noticeably curved downward. The cephaloskeleton of <italic><tp:taxon-name><tp:taxon-name-part taxon-name-part-type="genus">Calliphora</tp:taxon-name-part> <tp:taxon-name-part taxon-name-part-type="species">loewi</tp:taxon-name-part></tp:taxon-name></italic> larvae in the schematic illustration provided by <xref ref-type="bibr" rid="B18">Erzinçlioğlu (1985</xref>, fig. 28) possesses an elongated labrum (labelled as “median tooth”), without clear differentiation between an apical part and a basal part. Unfortunately, at this stage it is not possible to state that these differences between Madeira specimens and the original description result from interpopulation variation or inaccuracy of observation, as the larval material analyzed for the original description is unavailable (<xref ref-type="bibr" rid="B68">Szpila et al. 2013</xref>). Future studies on the variation of <italic><tp:taxon-name><tp:taxon-name-part taxon-name-part-type="genus">Calliphora</tp:taxon-name-part> <tp:taxon-name-part taxon-name-part-type="species">loewi</tp:taxon-name-part></tp:taxon-name></italic> larval morphology across the species distribution range will help to clarify this issue.</p><!--PageBreak--></tp:treatment-sec><tp:treatment-sec><!--Section generated to contain objects referenced in tp:taxon-treatment.--><fig id="F4" position="float" orientation="portrait"><label>Figure 4.</label><caption><p>First instar larva of <italic><tp:taxon-name><tp:taxon-name-part taxon-name-part-type="genus">Calliphora</tp:taxon-name-part> <tp:taxon-name-part taxon-name-part-type="species">loewi</tp:taxon-name-part></tp:taxon-name></italic> from Madeira: <bold>A</bold> Habitus in lateral view <bold>B</bold> Cephaloskeleton in lateral view <bold>C</bold> Anterior part of cephaloskeleton in lateral view. Abbreviations: <bold>a1-a7</bold>, abdominal segments; <bold>ad</bold>, anal division; <bold>db</bold>, dorsal bridge; <bold>dc</bold>, dorsal cornua; <bold>is</bold>, intermediate sclerite; <bold>lb</bold>, labrum; <bold>mh</bold>, mouthhook; <bold>pb</bold>, parastomal bar; <bold>pc</bold>, pseudocephalon; <bold>t1-t3</bold>, thoracic segments.</p></caption><graphic xmlns:xlink="http://www.w3.org/1999/xlink" xlink:href="zookeys-634-101-g004.jpg" position="float" orientation="portrait" xlink:type="simple" id="oo_111866.jpg"/></fig></tp:treatment-sec><ref-list><ref id="B54"><mixed-citation xmlns:xlink="http://www.w3.org/1999/xlink" xlink:type="simple">
          <person-group><name name-style="western"><surname>Prado e Castro</surname><given-names>C</given-names></name><name name-style="western"><surname>Szpila</surname><given-names>K</given-names></name><name name-style="western"><surname>Rego</surname><given-names>C</given-names></name><name name-style="western"><surname>Boieiro</surname><given-names>M</given-names></name><name name-style="western"><surname>Serrano</surname><given-names>ARM</given-names></name></person-group> (<year>2016</year>) <article-title>First finding of larviposition in <italic><tp:taxon-name><tp:taxon-name-part taxon-name-part-type="genus">Calliphora</tp:taxon-name-part> <tp:taxon-name-part taxon-name-part-type="species">loewi</tp:taxon-name-part></tp:taxon-name></italic> from an island relict forest.</article-title> <source>Entomological Science</source> <volume>19</volume>: <fpage>77</fpage>–<lpage>81</lpage>. doi: <ext-link xlink:type="simple" ext-link-type="doi" xlink:href="10.1111/ens.12163">10.1111/ens.12163</ext-link></mixed-citation></ref><ref id="B70"><mixed-citation xmlns:xlink="http://www.w3.org/1999/xlink" xlink:type="simple">
          <person-group><name name-style="western"><surname>Szpila</surname><given-names>K</given-names></name><name name-style="western"><surname>Pape</surname><given-names>T</given-names></name><name name-style="western"><surname>Hall</surname><given-names>MJR</given-names></name><name name-style="western"><surname>Mądra</surname><given-names>A</given-names></name></person-group> (<year>2014</year>) <article-title>Morphology and identification of first instars of European and Mediterranean blowflies of forensic importance. Part III: <tp:taxon-name><tp:taxon-name-part taxon-name-part-type="subfamily">Calliphorinae</tp:taxon-name-part></tp:taxon-name>.</article-title> <source>Medical and Veterinary Entomology</source> <volume>28</volume>: <fpage>133</fpage>–<lpage>142</lpage>. doi: <ext-link xlink:type="simple" ext-link-type="doi" xlink:href="10.1111/mve.12021">10.1111/mve.12021</ext-link></mixed-citation></ref><ref id="B18"><mixed-citation xmlns:xlink="http://www.w3.org/1999/xlink" xlink:type="simple">
          <person-group><name name-style="western"><surname>Erzinçlioğlu</surname><given-names>YZ</given-names></name></person-group> (<year>1985</year>) <article-title>Immature stages of British <italic><tp:taxon-name><tp:taxon-name-part taxon-name-part-type="genus">Calliphora</tp:taxon-name-part></tp:taxon-name></italic> and <italic><tp:taxon-name><tp:taxon-name-part taxon-name-part-type="genus">Cynomya</tp:taxon-name-part></tp:taxon-name></italic>, with a reevaluation of the taxonomic characters of larval <tp:taxon-name><tp:taxon-name-part taxon-name-part-type="family">Calliphoridae</tp:taxon-name-part></tp:taxon-name> (<tp:taxon-name><tp:taxon-name-part taxon-name-part-type="order">Diptera</tp:taxon-name-part></tp:taxon-name>).</article-title> <source>Journal of Natural History</source> <volume>19</volume>: <fpage>69</fpage>–<lpage>96</lpage>. doi: <ext-link xlink:type="simple" ext-link-type="doi" xlink:href="10.1080/00222938500770041">10.1080/00222938500770041</ext-link></mixed-citation></ref><ref id="B68"><mixed-citation xmlns:xlink="http://www.w3.org/1999/xlink" xlink:type="simple">
          <person-group><name name-style="western"><surname>Szpila</surname><given-names>K</given-names></name><name name-style="western"><surname>Hall</surname><given-names>MJR</given-names></name><name name-style="western"><surname>Pape</surname><given-names>T</given-names></name><name name-style="western"><surname>Grzywacz</surname><given-names>A</given-names></name></person-group> (<year>2013</year>) <article-title>Morphology and identification of first instars of the European and Mediterranean blowflies of forensic importance. Part II. <tp:taxon-name><tp:taxon-name-part taxon-name-part-type="subfamily">Luciliinae</tp:taxon-name-part></tp:taxon-name>.</article-title> <source>Medical and Veterinary Entomology</source> <volume>27</volume>: <fpage>349</fpage>–<lpage>366</lpage>. doi: <ext-link xlink:type="simple" ext-link-type="doi" xlink:href="10.1111/j.1365-2915.2012.01059.x">10.1111/j.1365-2915.2012.01059.x</ext-link></mixed-citation></ref></ref-list></tp:taxon-treatment>
